# Supplementary material for: Large scale systematic proteomic quantification from non-metastatic to metastatic colorectal cancer
Source: Sci Rep. 2015 Jul 15;5:12120. doi: 10.1038/srep12120 (PMC4648419; doi:10.1038/srep12120)
Supplement: Supplementary Table S1 [file srep12120-s1.xls]

## Sheet: Table S1
Large scale systematic proteomic quantification from non-metastatic to metastatic colorectal cancer Xuefei Yin1*, Yang Zhang1*, Shaowen Guo2, Hong Jin1, Wenhai Wang2 & Pengyuan Yang1 1Department of Chemistry and Institutes of Biomedical Sciences of Shanghai medical School, Fudan University, Shanghai 200032, China, 2 Shuguang Hospital affiliated to Shanghai University of Traditional Chinese Medici…
Table S1 Diffrencial Expressed proteins in Label-free Quantification
									Normalized abundance															Spectral counts
									Stage I			Stage II			Stage IIIA			Stage IIIB			Stage IIIC			Stage I			Stage II			Stage IIIA			Stage IIIB			Stage IIIC
Accession	Peptide count	Peptides used for quantitation	Confidence score	Anova (p)	Max fold change	Highest mean condition	Lowest mean condition	Description	B-1	B-2	B-3	C-3	C-4	C-5	E-1	E-2	E-3	D-1	D-2	D-3	A-1	A-2	A-3	B-1	B-2	B-3	C-3	C-4	C-5	E-1	E-2	E-3	D-1	D-2	D-3	A-1	A-2	A-3
TAGL_HUMAN	37	34	36.759	6.66e-16	1.8	Phase I	Phase IIIB	Transgelin OS=Homo sapiens GN=TAGLN PE=1 SV=4	1.69411e+06	1.72453e+06	1.71201e+06	1.2657e+06	1.26485e+06	1.25897e+06	1.14976e+06	1.14452e+06	1.14458e+06	949073	954810	946485	1.235e+06	1.25326e+06	1.2394e+06	83	83	88	89	85	77	83	79	79	80	79	81	77	84	83
1B48_HUMAN;1B81_HUMAN	7	1	6.938	2.66e-15	Infinity	Phase I	Phase IIA	HLA class I histocompatibility antigen, B-48 alpha chain OS=Homo sapiens GN=HLA-B PE=1 SV=1 [1B48_HUMAN,1B81_HUMAN]	1727.92	2049.59	2079.57	0	0	0	172.21	138.448	198.877	408.971	399.194	384.595	423.785	363.632	419.233	2	1	2	0	0	0	1	1	1	2	1	1	1	2	1
FIBB_HUMAN	20	18	19.892	7.55e-15	2.16251	Phase IIIB	Phase IIIA	Fibrinogen beta chain OS=Homo sapiens GN=FGB PE=1 SV=2	49178.5	48090.4	49664.6	81809	82617.1	82703.5	44413.7	43784.6	45182.8	97286.6	95786.1	95364.6	59335.9	58751.7	59164.2	22	19	23	28	31	26	21	21	20	30	28	32	23	21	23
IGHG1_HUMAN	11	9	10.882	1.5e-14	1.6518	Phase IIIB	Phase IIA	Ig gamma-1 chain C region OS=Homo sapiens GN=IGHG1 PE=1 SV=1	117781	118817	117426	102126	104035	104413	156521	156373	154115	169811	172697	170497	162484	163715	162452	24	22	21	23	23	23	28	27	23	25	21	28	22	24	27
CNN1_HUMAN	16	15	15.944	1.89e-14	1.87986	Phase IIIC	Phase IIIB	Calponin-1 OS=Homo sapiens GN=CNN1 PE=1 SV=2	187708	191584	191449	148605	147565	151383	157399	159421	157498	107411	109011	108491	204841	202144	203804	34	28	33	30	29	29	30	28	33	25	26	26	29	31	36
FIBG_HUMAN	12	10	11.957	1.99e-14	1.93689	Phase IIIB	Phase IIIA	Fibrinogen gamma chain OS=Homo sapiens GN=FGG PE=1 SV=3	36600.6	37410.2	37261.7	46871.9	47790.8	47327.8	31477.8	30849.6	31473.7	60567.7	60935.8	60179.1	39401.5	39495.6	40063.8	11	14	15	13	15	16	13	12	14	17	16	16	16	17	16
DESM_HUMAN	42	35	41.851	2.42e-14	2.39759	Phase I	Phase IIIB	Desmin OS=Homo sapiens GN=DES PE=1 SV=3	1.55528e+06	1.53474e+06	1.5069e+06	755063	767661	763845	823773	833813	831953	632230	646707	638370	754948	785204	774552	111	128	115	108	106	104	120	105	108	110	112	101	102	113	112
TPM1_HUMAN	18	4	17.899	3.04e-14	1.94867	Phase I	Phase IIIB	Tropomyosin alpha-1 chain OS=Homo sapiens GN=TPM1 PE=1 SV=2	67022.9	66932.8	66663.5	36796.1	37137.7	37449.5	60532.4	61360	60958.8	33665.9	34654.2	34631.5	47657.6	48783.2	49344.7	6	9	7	6	6	5	9	7	8	6	5	7	6	7	7
CO1A2_HUMAN	7	6	6.897	3.18e-14	2.45859	Phase IIIC	Phase IIIA	Collagen alpha-2(I) chain OS=Homo sapiens GN=COL1A2 PE=1 SV=7	31779.4	33442.3	32644.1	25559	25986.7	25661.9	22375.1	22300.1	21960.1	41807.8	43218.1	42488.9	54536	54879.3	54413.6	9	9	10	10	9	8	10	9	12	11	12	12	11	10	11
ITLN1_HUMAN;ITLN2_HUMAN	7	6	6.944	3.35e-14	3.88534	Phase IIIC	Phase I	Intelectin-1 OS=Homo sapiens GN=ITLN1 PE=1 SV=1	5769.36	5724.54	5415.26	6238.2	6249.31	6068.26	9573.44	10082.8	9966.8	6535.77	6657.33	6657.38	22356.7	21628.4	21712.8	1	3	2	2	7	4	3	1	5	4	3	3	8	8	10
FIBA_HUMAN	26	25	25.809	4.79e-14	1.86316	Phase IIIB	Phase IIIA	Fibrinogen alpha chain OS=Homo sapiens GN=FGA PE=1 SV=2	64789.1	65665.3	66124.4	79259.2	79022.5	80007.9	52485.2	52004.1	52493.8	98126.9	98075.3	96282.8	70961.9	72744.3	72580.4	22	24	22	21	23	27	24	24	18	29	26	24	25	26	24
FCGBP_HUMAN	22	18	21.896	6.79e-14	2.18369	Phase IIIA	Phase IIA	IgGFc-binding protein OS=Homo sapiens GN=FCGBP PE=1 SV=3	50125.3	51626.5	50401.6	50496.6	51430.2	49500.7	110343	109685	110641	53824.4	54086.6	52301.3	52505.4	53778.4	53410.8	21	18	18	20	18	17	35	36	33	19	19	21	18	25	19
CO6A3_HUMAN	102	94	101.35	7.08e-14	1.70774	Phase I	Phase IIIA	Collagen alpha-3(VI) chain OS=Homo sapiens GN=COL6A3 PE=1 SV=5	767866	759724	752039	445335	448732	450590	443123	446206	445550	635813	646747	631214	589036	606231	593973	130	128	127	116	114	101	105	101	111	140	121	126	126	129	121
PERE_HUMAN	26	23	25.812	7.45e-14	2.20429	Phase IIIB	Phase IIIC	Eosinophil peroxidase OS=Homo sapiens GN=EPX PE=1 SV=2	69771.9	70927.6	69695.3	39571.7	39635.6	39881.2	56469.8	57826.3	57502.7	69444.8	73074.8	71795.8	31965.8	33038.9	32221.9	26	23	23	23	16	20	24	23	23	29	28	26	14	14	19
LPPL_HUMAN	5	5	4.955	7.45e-14	3.39884	Phase I	Phase IIIC	Eosinophil lysophospholipase OS=Homo sapiens GN=CLC PE=1 SV=3	23820	25189.7	25230	8778.21	8910.29	8561.57	18708.8	18331.5	18002.4	23346.8	23518.7	23168.5	7083.83	7584.57	7174.26	12	12	11	4	8	7	10	13	12	11	12	10	5	6	4
K1C18_HUMAN	25	22	24.879	8.66e-14	1.8865	Phase IIIA	Phase IIA	Keratin, type I cytoskeletal 18 OS=Homo sapiens GN=KRT18 PE=1 SV=2	155411	155321	156258	116764	120512	119016	223798	224077	224271	182368	186834	183237	159460	159989	156623	25	29	28	30	31	29	43	42	42	39	42	38	39	38	39
CBPA3_HUMAN	4	4	3.919	1.19e-13	2.73261	Phase I	Phase IIIA	Mast cell carboxypeptidase A OS=Homo sapiens GN=CPA3 PE=1 SV=2	40325.2	38884	38827.7	34022.9	34802.3	35086.9	14016.1	14461.2	14718.3	28217.6	28159.9	27514.3	26597.7	26066.2	26517.6	12	10	12	12	10	9	7	7	6	10	12	10	8	9	8
AHNK_HUMAN	14	10	13.726	3.28e-13	3.06715	Phase I	Phase IIA	Neuroblast differentiation-associated protein AHNAK OS=Homo sapiens GN=AHNAK PE=1 SV=2	17017.8	17753.7	17887.1	5729.95	5867.22	5571.44	9876.93	9687.87	9862.8	7962.89	7635.61	7633.81	9739.28	9977.06	9773.2	7	11	12	2	3	3	8	8	10	6	4	3	8	8	5
LEG1_HUMAN	10	9	9.949	4.18e-13	1.49965	Phase I	Phase IIIA	Galectin-1 OS=Homo sapiens GN=LGALS1 PE=1 SV=2	156542	158325	157766	119732	118048	121580	104944	104327	105892	115602	114574	115250	136496	136090	135267	21	21	27	22	22	21	17	20	18	18	19	21	21	23	23
K2C8_HUMAN	37	30	36.775	4.24e-13	1.89054	Phase IIIA	Phase IIA	Keratin, type II cytoskeletal 8 OS=Homo sapiens GN=KRT8 PE=1 SV=7	418965	412222	413267	331131	335806	325121	628418	626023	621080	452349	460803	442843	495423	495778	495903	45	40	40	46	44	43	52	61	57	52	48	50	52	57	51
S10A4_HUMAN	4	4	3.981	5.96e-13	1.75451	Phase I	Phase IIA	Protein S100-A4 OS=Homo sapiens GN=S100A4 PE=1 SV=1	77558.2	78111	76803.9	44415.7	43567.4	44517.2	44189.3	45365.8	44375.5	59850.3	60229.4	61493.9	54815.2	56365.7	55187.5	8	7	8	6	8	7	9	7	7	7	9	7	7	7	7
K1C9_HUMAN	16	12	15.798	6.51e-13	2.03658	Phase IIIB	Phase IIIC	Keratin, type I cytoskeletal 9 OS=Homo sapiens GN=KRT9 PE=1 SV=3	18843.2	18994.2	18657.7	15891.6	15748.1	16333.9	17374.3	17723.7	17809.8	23474.5	23398.7	23300.8	11563.9	11669	11223.8	18	11	10	13	10	14	14	12	13	14	13	13	7	11	9
RNAS2_HUMAN	3	3	2.991	7.1e-13	3.31663	Phase I	Phase IIIC	Non-secretory ribonuclease OS=Homo sapiens GN=RNASE2 PE=1 SV=2	39356.2	37831.8	38289.1	14189.4	14397.4	15000.2	20909.8	21319.4	20080.8	21730.3	22509.9	21204.7	11455.5	11589.8	11772.2	7	6	8	3	5	5	8	6	4	8	7	5	7	5	4
H15_HUMAN	4	4	3.981	7.1e-13	1.84613	Phase IIIA	Phase IIIB	Histone H1.5 OS=Homo sapiens GN=HIST1H1B PE=1 SV=3	62441.1	63140.8	62823.8	43748	43802.4	42650.4	75187.9	74614.4	74151.4	39729.7	41652.5	39927.3	46338.6	46390.7	45561	9	10	9	7	9	8	12	13	10	6	7	9	10	10	9
CEAM5_HUMAN	11	10	10.844	7.92e-13	2.2083	Phase IIIC	Phase I	Carcinoembryonic antigen-related cell adhesion molecule 5 OS=Homo sapiens GN=CEACAM5 PE=1 SV=3	63152.7	61474.8	59314.3	80075.6	79025.2	80326.6	68999.1	69644.5	67920.7	69716.9	72080.5	70196.1	135084	135742	135374	12	9	12	12	11	9	10	11	14	14	11	13	15	15	14
FLNC_HUMAN	24	16	23.817	8.61e-13	1.95897	Phase I	Phase IIIB	Filamin-C OS=Homo sapiens GN=FLNC PE=1 SV=3	26548.7	27198.1	25890.4	15303.6	15061.2	15133	15316.1	15779.8	15839.8	13562.8	13502.4	13587.4	18695	18687.5	18378.8	11	10	8	7	9	10	7	7	9	6	4	4	12	9	13
VTNC_HUMAN	7	6	6.97	8.7e-13	3.09544	Phase IIIC	Phase IIIA	Vitronectin OS=Homo sapiens GN=VTN PE=1 SV=1	15645	16169.9	16775.5	33742	33992.1	34500.9	14053.1	14314.8	14050.6	21301.6	22323.9	22884.2	42231	44805.9	44266.7	3	5	4	6	8	5	5	6	6	5	5	7	9	8	8
LG3BP_HUMAN	9	9	8.973	9.64e-13	1.99221	Phase IIIC	Phase I	Galectin-3-binding protein OS=Homo sapiens GN=LGALS3BP PE=1 SV=1	13736	13778.2	13507.4	25172.5	25287.9	25264.2	15032.8	14976.6	15479.3	17083.6	17488.9	16993.5	26355	27420.8	27948	3	9	5	9	8	7	8	6	8	7	8	5	11	8	9
TRFE_HUMAN	16	14	15.902	9.83e-13	1.48886	Phase IIIB	Phase IIA	Serotransferrin OS=Homo sapiens GN=TF PE=1 SV=3	89636.8	89953.9	90796.1	73743.9	74613.5	74147.7	90573.3	89627.9	91480.2	109971	112123	109186	80216.1	80509.3	80522.5	20	20	18	18	19	19	18	17	19	26	23	21	21	20	23
LUM_HUMAN	13	12	12.942	1.08e-12	1.52382	Phase IIIC	Phase IIIA	Lumican OS=Homo sapiens GN=LUM PE=1 SV=2	82344.3	80665.1	80023.3	77104.1	77263.1	77207.1	69687.1	69916.9	68030.7	101672	101597	100901	106586	105299	104514	20	25	18	18	18	20	21	19	17	23	24	24	24	28	16
OLFM4_HUMAN	8	7	7.976	1.13e-12	7.62934	Phase IIIC	Phase I	Olfactomedin-4 OS=Homo sapiens GN=OLFM4 PE=1 SV=1	2108.2	2517.63	2317.52	2962.72	3066.3	3120.85	8750.61	8608.08	8596.26	5072.78	5576.81	5466.12	17981.4	17554	17437.8	1	1	1	6	3	4	5	7	6	6	5	2	9	9	9
AACT_HUMAN	13	11	12.853	1.16e-12	1.8993	Phase IIIC	Phase IIIA	Alpha-1-antichymotrypsin OS=Homo sapiens GN=SERPINA3 PE=1 SV=2	36511.9	37585.1	36165.7	41886.8	43077.5	41608.7	32749.3	32257.9	33107.4	50555.4	50001.3	49993.2	61391.1	62953.7	62004.1	11	12	8	14	16	12	10	12	6	10	13	16	13	16	14
K2C1_HUMAN	19	13	18.857	1.18e-12	1.81071	Phase IIIB	Phase IIIC	Keratin, type II cytoskeletal 1 OS=Homo sapiens GN=KRT1 PE=1 SV=6	55800.4	56455.1	56695.9	44416.7	43895.1	46008.1	48812.1	49555.1	49679.2	67784.3	68833.3	67968	37677.6	37934.6	37374.3	17	18	19	16	15	17	19	20	14	24	21	25	17	19	18
FLNA_HUMAN	87	77	86.601	1.25e-12	1.8069	Phase I	Phase IIIB	Filamin-A OS=Homo sapiens GN=FLNA PE=1 SV=4	407514	407243	402925	232483	238771	235653	260322	257314	252537	223891	230083	219934	305809	305710	302387	126	126	125	106	106	102	110	106	108	92	105	102	112	124	120
TENA_HUMAN	41	38	40.705	1.49e-12	1.50325	Phase I	Phase IIIB	Tenascin OS=Homo sapiens GN=TNC PE=1 SV=3	112172	112767	111076	82742.5	83366.8	81327.4	84596	85238.9	83980.5	73450.3	74852	75223.1	77818.8	78520.6	78466.4	40	40	49	39	39	32	41	41	43	32	39	43	26	32	35
AGR2_HUMAN	11	10	10.967	1.62e-12	2.09688	Phase IIIC	Phase I	Anterior gradient protein 2 homolog OS=Homo sapiens GN=AGR2 PE=1 SV=1	38794.7	37062.5	36342.6	39961.1	40551.7	39025.3	76968.6	77542	77747.7	48304.8	47713.4	47016.2	80627.7	76701.2	77940.1	9	11	9	13	9	7	17	15	18	12	9	11	16	12	14
FABPL_HUMAN	7	6	6.972	1.66e-12	2.1921	Phase IIIA	Phase IIIC	Fatty acid-binding protein, liver OS=Homo sapiens GN=FABP1 PE=1 SV=1	48549.9	46579.3	44636.7	38893.4	39372	39186.2	74712.7	73573.4	73197.8	66272.2	67264.3	67139.6	33801	33997.5	33238.7	10	8	11	12	9	11	9	9	11	14	15	15	8	11	8
GSHB_HUMAN	5	4	4.971	2.02e-12	2.43538	Phase I	Phase IIIA	Glutathione synthetase OS=Homo sapiens GN=GSS PE=1 SV=1	76953.6	80941	79070.8	67071.4	67249.9	68407.3	31531.9	33592	32177.2	55708.8	56401.9	56692.7	52363	53456.7	54225.7	3	3	4	4	3	4	2	3	3	3	3	1	2	2	5
MYLK_HUMAN	7	5	6.963	2.46e-12	1.82938	Phase I	Phase IIIB	Myosin light chain kinase, smooth muscle OS=Homo sapiens GN=MYLK PE=1 SV=4	69412.2	71683.3	70931.9	48913.7	47173.8	48369.9	44219.1	44949.9	44372.8	38609.4	39307.1	37984.5	52608.8	53268.9	53166.8	17	13	13	13	8	11	12	14	12	9	10	9	11	10	11
PGBM_HUMAN	33	33	32.899	2.57e-12	1.48746	Phase I	Phase IIIA	Basement membrane-specific heparan sulfate proteoglycan core protein OS=Homo sapiens GN=HSPG2 PE=1 SV=4	72042.6	73137.1	73787.3	52175.2	52682	52985.7	49215.7	48417.6	49575.4	57702.6	57946.3	58705.6	64559.8	64180.2	63512.9	34	41	30	31	29	33	29	32	28	34	31	30	43	31	35
IGHM_HUMAN	12	11	11.915	3.3e-12	2.39569	Phase IIIB	Phase IIA	Ig mu chain C region OS=Homo sapiens GN=IGHM PE=1 SV=3	23546.7	24967.1	23312.1	19987.8	19580.8	19903.3	25577.4	25082.5	25481.4	48180.5	47390.5	46905.1	27963.1	27989.4	26898.8	9	9	7	8	10	7	12	13	13	19	13	15	12	14	12
CSRP1_HUMAN	3	3	2.991	3.92e-12	1.71483	Phase I	Phase IIIB	Cysteine and glycine-rich protein 1 OS=Homo sapiens GN=CSRP1 PE=1 SV=3	110607	110979	108308	86166.9	89472.8	87045.1	81140.4	80551.3	79737.5	62946.5	65400.5	64030.7	105164	106361	106814	20	19	17	16	19	16	14	16	18	13	11	14	17	19	17
MYL6_HUMAN	11	8	10.96	3.94e-12	1.81395	Phase I	Phase IIIB	Myosin light polypeptide 6 OS=Homo sapiens GN=MYL6 PE=1 SV=2	322072	328086	321972	211560	214654	216899	205742	207784	206339	177122	182051	176745	226110	235142	226113	17	17	14	15	17	15	16	14	15	14	11	15	14	14	15
CATD_HUMAN	11	10	10.903	4.41e-12	1.68081	Phase IIIB	Phase IIIA	Cathepsin D OS=Homo sapiens GN=CTSD PE=1 SV=1	70229.5	67137.1	67228	54633.3	54789	54428.2	53004.5	53563.1	52064.2	88887.4	88390.2	89351.6	70501	69445.2	69196	20	21	19	20	18	18	19	23	21	24	24	19	19	19	25
SYNEM_HUMAN	25	20	24.868	4.44e-12	2.5673	Phase I	Phase IIIB	Synemin OS=Homo sapiens GN=SYNM PE=1 SV=2	62580.1	61128.5	60821.4	28600.7	28164.2	28628.5	28254.8	28580.7	26945.1	22968.4	24867	24041.6	31812.1	31871.1	31115.3	30	29	32	20	13	18	17	21	24	15	14	14	26	18	24
CLCA1_HUMAN	10	7	9.97	4.58e-12	4.5049	Phase IIIA	Phase IIA	Calcium-activated chloride channel regulator 1 OS=Homo sapiens GN=CLCA1 PE=1 SV=3	34191.9	32388.9	29801.7	20208.3	20791.7	20734.7	92719.6	92754.8	92634.3	26983.4	28334.9	29271.8	32487.3	34074.1	32976.5	3	2	1	7	9	8	14	13	14	7	7	8	8	8	9
MUC5A_HUMAN	7	5	6.911	4.72e-12	3.926	Phase IIIC	Phase IIIA	Mucin-5AC (Fragments) OS=Homo sapiens GN=MUC5AC PE=1 SV=3	1628.2	1721.24	1699.13	1609.94	1532.7	1494.07	1321.25	1344.99	1467.34	1546.76	1587.83	1466.67	5433.48	5493.99	5300.94	0	0	0	1	0	0	0	0	0	0	0	0	5	4	6
FRIL_HUMAN	5	4	4.985	6.06e-12	1.67922	Phase IIIA	Phase IIIB	Ferritin light chain OS=Homo sapiens GN=FTL PE=1 SV=2	29607.8	29643.1	28422.2	40103.6	39175.1	39527.1	40033.4	39774.3	39844.3	23172.9	24018.5	24063.1	27178.8	27023.3	26583.4	5	5	3	4	5	6	6	6	5	4	4	4	5	6	4
ANXA2_HUMAN	24	21	23.9	7.01e-12	1.55524	Phase IIIB	Phase IIA	Annexin A2 OS=Homo sapiens GN=ANXA2 PE=1 SV=2	141297	142081	140025	123784	126808	120901	149840	153456	153343	192109	193463	192187	192629	191389	188917	25	27	29	24	29	23	31	29	29	36	28	31	29	31	31
HBA_HUMAN	31	30	30.83	7.63e-12	1.41603	Phase I	Phase IIA	Hemoglobin subunit alpha OS=Homo sapiens GN=HBA1 PE=1 SV=2	2.2247e+06	2.19418e+06	2.17274e+06	1.53073e+06	1.57216e+06	1.55212e+06	2.08974e+06	2.11059e+06	2.09667e+06	1.6801e+06	1.70796e+06	1.6719e+06	1.78551e+06	1.80141e+06	1.77087e+06	121	133	128	116	117	111	126	124	136	133	133	121	121	119	116
FAS_HUMAN	22	21	21.791	1.15e-11	2.36868	Phase I	Phase IIIB	Fatty acid synthase OS=Homo sapiens GN=FASN PE=1 SV=3	56706.9	53860.7	52832.7	28949.3	29202.9	28281.2	26240.3	27546.5	27002.6	23334	22767.4	22882.3	28010.4	26847	26705.3	8	11	6	14	17	21	16	13	13	10	6	13	12	16	12
HSPB6_HUMAN	11	11	10.959	1.39e-11	1.99535	Phase I	Phase IIIB	Heat shock protein beta-6 OS=Homo sapiens GN=HSPB6 PE=1 SV=2	71227.7	73993.2	73867.6	49728.3	48895.8	49752.5	39498	41083	41531.4	37161.8	36241.5	36396.3	47168.9	49155	47294.6	12	13	11	11	11	9	11	11	12	10	10	12	11	10	14
FABP4_HUMAN	3	3	2.986	1.76e-11	2.38124	Phase IIIC	Phase IIIA	Fatty acid-binding protein, adipocyte OS=Homo sapiens GN=FABP4 PE=1 SV=3	6290.28	6783.42	6827.9	8112.39	8061.01	7965.2	4082.89	4160.52	4339.82	8830.48	8981.16	8803.99	9852.48	10123.9	9987.25	3	3	5	5	3	4	3	3	2	4	6	4	6	5	5
TPP1_HUMAN	4	4	3.988	1.98e-11	1.70005	Phase IIIB	Phase I	Tripeptidyl-peptidase 1 OS=Homo sapiens GN=TPP1 PE=1 SV=2	11998.9	11568.2	11874.8	16219.3	16251.5	15896.5	12314.8	12670.2	12625.3	19983.6	20515.7	19753.8	17751.5	17331.3	17058.4	6	6	4	3	6	3	4	2	5	6	3	6	7	7	5
S100P_HUMAN	5	5	4.978	2.53e-11	2.68342	Phase IIIC	Phase IIA	Protein S100-P OS=Homo sapiens GN=S100P PE=1 SV=2	27542.1	28101.9	27485.6	16632.6	17783	16561.3	30419.2	28781.8	29920.3	25851.2	26009.6	24445	46363.6	44822.9	45605.8	5	6	6	4	4	3	7	8	8	7	6	7	6	9	9
ACON_HUMAN	14	13	13.872	3e-11	1.39949	Phase IIIA	Phase I	Aconitate hydratase, mitochondrial OS=Homo sapiens GN=ACO2 PE=1 SV=2	16099.1	16133.3	16177.5	16222.1	16392.5	16267.4	22661.2	22157	22930.9	17067.7	16914	16501	20663.2	20804.1	21186.5	11	8	9	12	10	12	14	17	19	13	10	13	13	14	15
HMGA1_HUMAN	2	2	1.994	3.53e-11	2.16893	Phase IIIC	Phase IIIA	High mobility group protein HMG-I/HMG-Y OS=Homo sapiens GN=HMGA1 PE=1 SV=3	13732.3	14583.1	14483.2	14484.3	14222.4	14284.7	8781.53	8925	8463.16	9200.42	8755.96	9373.46	18470.7	19393.6	18895.9	12	9	14	11	10	11	8	9	12	9	7	9	14	14	13
KCRB_HUMAN	19	16	18.837	3.8e-11	1.83651	Phase I	Phase IIIC	Creatine kinase B-type OS=Homo sapiens GN=CKB PE=1 SV=1	136024	127469	128134	92774.2	93901.5	95409.4	113231	113826	116908	77692.2	80006.9	77690.8	70113.2	71815	71316.6	33	35	30	27	27	33	30	26	33	26	35	30	24	26	24
CEAM6_HUMAN	6	5	5.982	3.97e-11	2.48431	Phase IIIB	Phase IIIA	Carcinoembryonic antigen-related cell adhesion molecule 6 OS=Homo sapiens GN=CEACAM6 PE=1 SV=3	18336.9	16220.6	16347.8	9166.82	9403.02	9080.12	7334.3	7394.93	7220.82	18658.2	17911.6	17961	17654.5	17761.3	16982.5	5	4	6	8	8	6	3	5	4	8	6	7	6	5	8
GTR1_HUMAN	3	3	2.984	4.03e-11	3.15497	Phase IIIC	Phase IIA	Solute carrier family 2, facilitated glucose transporter member 1 OS=Homo sapiens GN=SLC2A1 PE=1 SV=2	3411.2	3714.78	3441.06	2255.03	2358.48	2416.9	2395.4	2610.89	2491.55	3453.55	3724.86	3733.98	7322.22	7402.76	7455.7	4	3	3	0	0	1	1	1	2	1	2	2	4	4	4
MZB1_HUMAN	6	5	5.975	4.3e-11	2.22261	Phase IIIA	Phase IIIC	Marginal zone B- and B1-cell-specific protein OS=Homo sapiens GN=MZB1 PE=1 SV=1	15810	16073.5	16369.7	15239.9	15148.6	15847.5	24400.2	22667.9	23494.9	15312.6	15907.9	15351.5	10556.8	10717.3	10473.7	7	5	5	5	5	7	7	6	4	6	5	5	7	4	4
PIGR_HUMAN	8	7	7.962	4.32e-11	2.39224	Phase IIIA	Phase IIIC	Polymeric immunoglobulin receptor OS=Homo sapiens GN=PIGR PE=1 SV=4	27354.7	29210.1	28809.5	26679	27058.4	27235.9	45700.3	45089.2	43558.7	24706.4	26195.9	25210.7	18349.4	19289.4	18521.1	10	9	10	12	11	11	16	14	20	12	15	14	10	9	7
CATG_HUMAN	10	7	9.957	4.52e-11	2.02828	Phase IIIB	Phase IIIA	Cathepsin G OS=Homo sapiens GN=CTSG PE=1 SV=2	41938.3	45001.2	45216.6	51388.1	51416.8	51321.8	28178.6	29367.8	29183.8	58924.2	59435.5	57553.1	42529.1	42719.4	42695.2	13	10	9	8	12	9	8	8	9	13	11	10	10	9	10
APOA1_HUMAN	20	18	19.895	4.58e-11	1.445	Phase IIIB	Phase IIA	Apolipoprotein A-I OS=Homo sapiens GN=APOA1 PE=1 SV=1	112292	115439	116410	113350	113875	116109	133097	131818	134232	163905	167310	164903	132036	134622	134186	15	14	15	18	19	16	23	20	16	19	23	20	19	16	19
RRBP1_HUMAN	11	9	10.967	4.78e-11	2.21919	Phase I	Phase IIIB	Ribosome-binding protein 1 OS=Homo sapiens GN=RRBP1 PE=1 SV=4	6122	6430.91	6420.15	4264.26	4181.98	4083.18	6222.05	6257.29	6445.97	2791.86	2755.46	3002.23	4168.62	4319.88	4241.96	9	11	8	7	8	6	11	5	16	2	4	3	9	8	9
MYH11_HUMAN	24	15	23.842	4.85e-11	2.09629	Phase I	Phase IIIB	Myosin-11 OS=Homo sapiens GN=MYH11 PE=1 SV=3	59588.8	59605.6	60167.6	29226.7	29664.9	28845.9	31416.5	31324.9	34216.8	28057.4	28882.6	28621.6	33590.7	34363.9	33011.1	17	19	22	10	13	16	15	17	16	13	16	13	13	12	14
K1C10_HUMAN	14	13	13.958	5.12e-11	2.00184	Phase IIIB	Phase IIIC	Keratin, type I cytoskeletal 10 OS=Homo sapiens GN=KRT10 PE=1 SV=6	17783.4	17792.3	18080.7	11265.2	11351.2	10449.7	14517.3	14382.1	14260.1	21372.9	22394.1	21691	11172	10655.3	10871.7	15	12	13	12	13	8	13	12	16	16	18	16	11	13	10
VIME_HUMAN	53	39	52.776	5.46e-11	1.33216	Phase IIIB	Phase IIIA	Vimentin OS=Homo sapiens GN=VIM PE=1 SV=4	526693	529138	524739	538338	550047	549007	510178	507380	514413	672922	688313	679595	575645	587501	588321	66	68	72	84	77	79	80	81	77	90	84	84	67	75	82
CSPG2_HUMAN	5	5	4.971	6e-11	2.11637	Phase IIIC	Phase IIIA	Versican core protein OS=Homo sapiens GN=VCAN PE=1 SV=3	11350.5	10868.7	10749.6	14434.6	14857.5	15101.6	9698.72	9532.78	8961.65	15271.7	15510.8	15553.2	20167.2	19838.6	19661.5	5	4	4	9	8	7	3	4	3	7	5	7	10	10	11
IGHA2_HUMAN	5	1	4.975	6.84e-11	2.69968	Phase IIIA	Phase IIIC	Ig alpha-2 chain C region OS=Homo sapiens GN=IGHA2 PE=1 SV=3	7706.34	8195.88	8434.07	6380.07	6080.33	6211.93	15277.4	15159.2	14617	8861.69	9591.99	8907	5445.53	5516.42	5726.5	3	2	3	3	3	2	4	4	3	3	1	3	3	3	3
FINC_HUMAN	38	38	37.875	7.18e-11	1.39991	Phase I	Phase IIIA	Fibronectin OS=Homo sapiens GN=FN1 PE=1 SV=4	154699	150882	150841	145562	146539	143668	109703	107302	109032	150144	153806	150294	134297	131270	131631	58	51	55	63	63	55	56	55	53	63	52	59	60	58	56
CLUS_HUMAN	10	10	9.888	7.21e-11	1.64534	Phase IIIC	Phase IIIA	Clusterin OS=Homo sapiens GN=CLU PE=1 SV=1	32456	32313.9	31718.8	35231.8	36963.3	36322.4	27655.7	27413.8	28465.2	34043.2	34334	33571.8	45481.8	45737.1	46224.5	9	11	7	13	12	14	11	5	7	10	15	7	13	18	11
H13_HUMAN	4	1	3.988	8.86e-11	2.63662	Phase IIIA	Phase IIA	Histone H1.3 OS=Homo sapiens GN=HIST1H1D PE=1 SV=2	5341.81	5534.54	5123.03	2212.52	2096.21	2186.14	5898.42	5636.46	5589.64	2692.17	2863.3	2678.75	3216.99	3465.06	3557.65	2	2	4	2	3	2	3	2	3	2	3	2	3	3	3
AL1B1_HUMAN	15	14	14.87	1.12e-10	1.51643	Phase IIIA	Phase IIIB	Aldehyde dehydrogenase X, mitochondrial OS=Homo sapiens GN=ALDH1B1 PE=1 SV=3	23374.8	22640.8	21980.8	26247.4	26780.2	26332.7	29817.5	29545.4	29336.1	19488.5	19315.2	19688.3	28457.5	28322.6	28042.4	12	14	16	16	15	18	16	14	14	12	11	11	15	16	17
PERM_HUMAN	18	16	17.94	1.19e-10	1.49561	Phase I	Phase IIIA	Myeloperoxidase OS=Homo sapiens GN=MPO PE=1 SV=1	81264.6	81473.2	79390.2	57376.5	56473.1	57966.4	52280.3	54350.5	55262.2	63791.4	63030.5	63946.3	73681.4	73699.7	73752.8	21	23	24	16	18	16	16	16	18	21	25	21	22	26	21
AT1B1_HUMAN	4	4	3.988	1.32e-10	1.85634	Phase IIIB	Phase IIA	Sodium/potassium-transporting ATPase subunit beta-1 OS=Homo sapiens GN=ATP1B1 PE=1 SV=1	5868.11	5726.85	5494.46	4352.69	4538.62	4478.39	7934.92	8370.27	7822.29	8169.17	8410.86	8238.7	5563.59	5566.4	5628.27	2	3	2	4	4	4	5	7	3	4	6	6	5	7	5
RS10_HUMAN;RS10L_HUMAN	6	5	5.939	1.32e-10	1.39187	Phase IIIB	Phase IIIC	40S ribosomal protein S10 OS=Homo sapiens GN=RPS10 PE=1 SV=1	24248.7	24590	24432.8	30505.2	30394.2	30748.4	24730.3	24229.7	23907.8	30612.9	31228.7	30763.2	22583.9	22329.3	21619.4	13	11	9	11	8	13	8	11	8	10	10	13	10	12	12
CO1A1_HUMAN	7	6	6.977	1.34e-10	2.04651	Phase IIIC	Phase IIIA	Collagen alpha-1(I) chain OS=Homo sapiens GN=COL1A1 PE=1 SV=5	26913.8	27944.4	27621.7	19919.7	19944.4	20003.7	17865.2	17320.4	17912	27018.4	26997.5	29471.3	36444.9	36818.5	35401.7	10	9	10	11	10	8	10	9	8	12	10	10	9	11	9
ITB1_HUMAN	7	7	6.894	1.42e-10	1.66442	Phase I	Phase IIA	Integrin beta-1 OS=Homo sapiens GN=ITGB1 PE=1 SV=2	24688.3	24500.1	23975.5	14449.2	14424.1	15084.2	16320.2	16563.4	16543	15657.7	15647.6	16408.2	18899.4	18599.8	18994.4	11	11	10	6	6	8	9	10	5	8	8	8	10	10	8
PDLI7_HUMAN	10	10	9.959	1.42e-10	1.58587	Phase I	Phase IIIB	PDZ and LIM domain protein 7 OS=Homo sapiens GN=PDLIM7 PE=1 SV=1	60143.1	60462.7	60504.5	41848.5	43435.4	44410.6	41692.4	40959.5	42629	38150.3	37879.4	38172.4	46933.3	47596.4	47633.7	14	21	17	13	11	11	12	13	10	10	10	8	13	15	16
SORCN_HUMAN	6	6	5.961	1.48e-10	1.59972	Phase IIIC	Phase I	Sorcin OS=Homo sapiens GN=SRI PE=1 SV=1	51983.6	54621.3	55448.9	54936.5	53858.9	55156.1	60347	60433.7	60423.8	58347	58813.7	59260.4	87336.5	87310.2	84593.7	7	9	10	10	10	8	10	9	9	8	11	10	12	12	12
MUC2_HUMAN	11	10	10.902	1.51e-10	1.79143	Phase IIIA	Phase IIA	Mucin-2 OS=Homo sapiens GN=MUC2 PE=1 SV=2	20280	20548.2	21084.3	18933.5	19116.9	19512.1	33535.7	34321.3	35262.5	19038.1	19648.9	20440.4	19726.9	19476	20143.5	6	8	6	7	8	7	15	12	15	8	8	8	8	13	10
CYC_HUMAN	6	6	5.931	1.56e-10	1.49307	Phase IIIC	Phase IIIB	Cytochrome c OS=Homo sapiens GN=CYCS PE=1 SV=2	22849.4	22241.6	22003	18987.2	18837.5	18619.8	19111.9	18745.7	18812.2	16565.9	17199.9	16490.1	24864.8	25202.9	24968.1	11	14	9	10	9	8	8	8	9	9	8	10	9	14	8
PDIA4_HUMAN	13	12	12.956	1.74e-10	1.66161	Phase IIIA	Phase IIIB	Protein disulfide-isomerase A4 OS=Homo sapiens GN=PDIA4 PE=1 SV=2	22326.7	22715	23451.2	23005.7	22393.2	23415.2	28193	28442.7	28106.1	16812.8	17380.7	16806.4	19997.4	20331	19908.4	12	8	13	10	15	11	17	14	16	11	10	7	10	10	10
ANXA4_HUMAN	13	12	12.926	1.88e-10	1.35975	Phase IIIB	Phase I	Annexin A4 OS=Homo sapiens GN=ANXA4 PE=1 SV=4	37098.5	37612	37708.8	37244.1	38481.4	37898.5	42944.3	43471	44121.1	50252.8	51571.8	51037.6	41527.9	41923.9	42109.2	15	11	15	15	16	15	18	14	17	16	16	17	15	16	17
PRDX1_HUMAN	13	9	12.848	1.97e-10	1.27208	Phase IIIC	Phase IIIB	Peroxiredoxin-1 OS=Homo sapiens GN=PRDX1 PE=1 SV=1	113799	113996	113138	119203	118877	121716	111358	110642	110589	107647	110909	108763	137863	139312	139201	19	22	22	18	21	21	20	21	22	19	23	22	23	20	21
COEA1_HUMAN	15	13	14.938	2.02e-10	1.47095	Phase I	Phase IIIA	Collagen alpha-1(XIV) chain OS=Homo sapiens GN=COL14A1 PE=1 SV=3	35906.1	35009.7	34752.6	25615	25512.5	25457	23668	24202.2	23966.7	31344.2	31392.6	30835	32185.7	33389	31604.9	24	19	16	13	14	18	15	13	16	17	20	18	20	17	19
A1AT_HUMAN	17	16	16.912	2.02e-10	1.51693	Phase IIIC	Phase IIA	Alpha-1-antitrypsin OS=Homo sapiens GN=SERPINA1 PE=1 SV=3	81127.3	79641.6	77643.1	74885.3	77603	75424.3	86983.7	88643.7	88238.4	109468	112868	106848	114457	115611	115660	16	20	17	21	21	24	25	23	23	21	26	23	25	31	23
CO3_HUMAN	41	33	40.728	2.15e-10	1.79093	Phase IIIB	Phase IIA	Complement C3 OS=Homo sapiens GN=C3 PE=1 SV=2	65254.9	62216	60540.9	51935	51926.4	52765.4	56952	57776.3	57369.3	93205.9	93805	93497.3	61282.5	64962.2	63142.2	34	36	31	31	36	31	35	35	36	43	39	47	34	32	38
RS3_HUMAN	17	16	16.919	2.17e-10	1.31033	Phase IIA	Phase IIIC	40S ribosomal protein S3 OS=Homo sapiens GN=RPS3 PE=1 SV=2	80893.1	82757.7	81071.7	96234.2	97647.9	98914.6	78267.3	78246.1	79670.8	91605.7	91764.1	90828.2	73585.3	75197.3	74670	31	29	30	36	35	32	31	32	33	33	34	31	33	33	30
CALD1_HUMAN	9	7	8.941	2.77e-10	2.07571	Phase I	Phase IIA	Caldesmon OS=Homo sapiens GN=CALD1 PE=1 SV=3	42829.8	39176.3	39818.7	19077	19058.5	20555.2	20700.5	21063.5	20387	19439	19821.7	19710.6	26652.2	27312.2	28002.5	12	12	14	11	12	14	14	12	14	12	12	13	12	12	14
HSPB1_HUMAN	15	13	14.924	2.85e-10	1.59755	Phase I	Phase IIIA	Heat shock protein beta-1 OS=Homo sapiens GN=HSPB1 PE=1 SV=2	269133	255995	249114	212820	215390	221074	162018	161009	161617	166341	167145	168162	216576	215818	213516	26	34	32	28	25	30	24	24	25	24	28	29	25	32	28
GSTK1_HUMAN	8	8	7.915	3.26e-10	1.53045	Phase IIIB	Phase I	Glutathione S-transferase kappa 1 OS=Homo sapiens GN=GSTK1 PE=1 SV=3	14912.7	14500.1	14193	17688.8	17885.8	17641.8	16625.9	16977.2	17141.6	22493.3	21973.7	22269.5	17834.8	17454.7	17925.6	7	7	9	12	9	10	8	11	12	12	13	11	10	8	11
SAMP_HUMAN	5	5	4.978	3.38e-10	1.67107	Phase IIIB	Phase IIIA	Serum amyloid P-component OS=Homo sapiens GN=APCS PE=1 SV=2	16941.6	17446.8	17393.3	18689.2	18431.5	17837.4	15606	15499.3	15696.2	26423.9	26139.1	25645.6	20030	19518	18852.7	7	9	9	11	9	11	7	9	7	9	10	9	8	10	7
FRIH_HUMAN	7	7	6.978	3.58e-10	1.64229	Phase IIA	Phase IIIB	Ferritin heavy chain OS=Homo sapiens GN=FTH1 PE=1 SV=2	21319.4	22282.6	21590.2	31282.6	31180.1	31213.2	26609.4	26306.8	26175.7	19441.8	18650.4	18947.5	20893.1	22131	22050	4	8	6	8	3	8	5	6	7	7	5	6	5	7	6
PDIA1_HUMAN	17	16	16.92	3.87e-10	1.58176	Phase IIIA	Phase IIA	Protein disulfide-isomerase OS=Homo sapiens GN=P4HB PE=1 SV=3	42140.3	40796.4	40422.4	36172	36282.8	37935.4	58016.8	59195.9	57398.5	42618.3	43155.5	42729.8	43031.2	43352.2	44010.2	19	21	21	17	19	20	26	28	27	18	24	22	21	25	22
RSSA_HUMAN	12	12	11.948	3.92e-10	1.28581	Phase IIA	Phase IIIA	40S ribosomal protein SA OS=Homo sapiens GN=RPSA PE=1 SV=4	95166.4	93405.3	93746.6	118127	117140	117435	90292.8	92589.5	91422.1	103945	106397	104445	93122.8	92361.1	90424	20	18	17	20	17	19	18	22	21	19	24	20	16	18	16
NAMPT_HUMAN	10	10	9.859	4.06e-10	1.5445	Phase IIIA	Phase IIA	Nicotinamide phosphoribosyltransferase OS=Homo sapiens GN=NAMPT PE=1 SV=1	10950.7	10666.8	10643.4	10559.3	10734	10491.2	16113.4	16581.1	16396.6	11561.4	11349.4	11355.5	10968.9	11046.9	10369.8	2	1	4	4	5	7	6	6	8	7	7	6	6	6	7
A1AG1_HUMAN	9	7	8.966	4.76e-10	1.7352	Phase IIIC	Phase I	Alpha-1-acid glycoprotein 1 OS=Homo sapiens GN=ORM1 PE=1 SV=1	28285.7	26895	25677.7	36842.3	37615.9	37690.7	27756.6	28909.5	28664.1	45120.3	47343.2	46079	47766.2	46600.8	45938.4	8	12	13	16	19	15	13	12	18	14	15	15	14	18	17
SQRD_HUMAN	5	5	4.984	4.87e-10	1.54116	Phase IIIA	Phase IIA	Sulfide:quinone oxidoreductase, mitochondrial OS=Homo sapiens GN=SQRDL PE=1 SV=1	11450.3	11211.7	10972.1	9290.25	9715.05	9389.95	14455.6	14578	14728.1	14507.8	14536.8	14274.8	11819.9	11789.6	12372.8	3	5	4	2	3	2	7	9	7	4	3	5	8	6	7
POSTN_HUMAN	21	19	20.799	5.07e-10	1.61715	Phase IIIB	Phase IIA	Periostin OS=Homo sapiens GN=POSTN PE=1 SV=2	142815	151040	150621	132913	132124	133723	194292	197648	197860	221251	214183	209419	181418	181529	175168	7	8	5	11	11	10	12	8	10	15	18	11	11	12	12
NUCL_HUMAN	11	11	10.946	5.15e-10	1.49928	Phase I	Phase IIIC	Nucleolin OS=Homo sapiens GN=NCL PE=1 SV=3	52413.9	51535.5	52619.3	43987.9	44875.5	43528.5	49115.8	47259.3	48839.7	44964.9	45555.3	45374.6	34747.3	34038.7	35643.1	15	11	15	15	18	15	19	15	18	15	13	16	14	11	13
MDHM_HUMAN	14	12	13.896	5.3e-10	1.45953	Phase IIA	Phase I	Malate dehydrogenase, mitochondrial OS=Homo sapiens GN=MDH2 PE=1 SV=3	90242	89482.6	87838.4	131327	131572	127617	107906	108862	108432	95589.3	91064.8	94934.9	120741	117929	116899	28	28	26	30	31	35	27	29	27	26	26	32	24	32	26
ECHM_HUMAN	5	5	4.976	5.54e-10	1.41976	Phase IIIA	Phase I	Enoyl-CoA hydratase, mitochondrial OS=Homo sapiens GN=ECHS1 PE=1 SV=4	11634.4	11457.5	11709	14007	13745.6	14304.5	16730.8	16430.5	16247.8	12153.8	12375.4	12296	14407.8	13923.9	14221.3	5	5	4	5	5	5	6	6	5	6	5	4	8	4	7
RS9_HUMAN	6	6	5.961	6.09e-10	1.35359	Phase IIA	Phase IIIA	40S ribosomal protein S9 OS=Homo sapiens GN=RPS9 PE=1 SV=3	42309.2	42533.2	42281.4	54472.5	54278.6	55174	41116	40273.5	39714.6	46112.7	46697.6	47254.3	42771.4	41167.5	41909.5	12	10	12	11	13	14	11	11	12	13	12	13	12	13	11
TRYB1_HUMAN	9	9	8.941	6.42e-10	1.44139	Phase IIIB	Phase IIIA	Tryptase alpha/beta-1 OS=Homo sapiens GN=TPSAB1 PE=1 SV=1 [TRYB1_HUMAN,TRYB2_HUMAN]	39390.1	40540.3	39227.3	33460.7	33408.7	33555.4	28610.7	27943.6	29300.2	40585.1	42401.1	40763.6	30559	31063.7	30600.2	14	21	15	14	13	15	12	15	15	17	18	23	15	12	16
HPT_HUMAN	6	3	5.927	6.43e-10	2.24434	Phase IIIB	Phase I	Haptoglobin OS=Homo sapiens GN=HP PE=1 SV=1	18718	20294.5	21360.2	21291.1	22364	21456.9	22912.4	22887.5	22850.9	45748	45848.2	43901	29479.8	30190.7	31425.4	6	6	6	6	7	6	7	6	6	8	8	8	8	8	7
CO6A1_HUMAN	30	29	29.877	6.55e-10	1.55814	Phase I	Phase IIIA	Collagen alpha-1(VI) chain OS=Homo sapiens GN=COL6A1 PE=1 SV=3	150042	142342	139863	96504.9	94922.1	92894.4	92544.8	92549.8	92316.8	125492	121040	126725	124592	124831	125063	37	37	36	29	26	28	38	34	35	38	36	35	31	34	40
PGM5_HUMAN	16	14	15.944	6.66e-10	1.55753	Phase I	Phase IIIB	Phosphoglucomutase-like protein 5 OS=Homo sapiens GN=PGM5 PE=1 SV=2	40136.3	39928.2	39958.7	33646	33293.1	34587.8	27707.8	26885.3	27033.5	25457.8	26348.7	25253.6	32871.5	31293.3	31343	17	20	17	19	18	22	21	19	19	14	17	17	18	18	23
ALBU_HUMAN	38	36	37.735	6.82e-10	1.65825	Phase IIIB	Phase IIA	Serum albumin OS=Homo sapiens GN=ALB PE=1 SV=2	1.01315e+06	957068	924838	692714	696408	681999	1.12776e+06	1.14691e+06	1.11695e+06	1.13141e+06	1.15927e+06	1.14377e+06	887784	900882	883865	78	87	85	72	78	73	88	88	88	88	88	94	82	77	84
HBB_HUMAN	39	21	38.698	6.82e-10	1.4959	Phase I	Phase IIA	Hemoglobin subunit beta OS=Homo sapiens GN=HBB PE=1 SV=2	1.45403e+06	1.51213e+06	1.47259e+06	970390	983839	1.01304e+06	1.40307e+06	1.44494e+06	1.44992e+06	1.10863e+06	1.15076e+06	1.12234e+06	1.15131e+06	1.18274e+06	1.15273e+06	36	36	38	34	28	34	37	34	43	38	37	34	33	37	30
SSBP_HUMAN	8	8	7.969	6.87e-10	1.80869	Phase IIA	Phase I	Single-stranded DNA-binding protein, mitochondrial OS=Homo sapiens GN=SSBP1 PE=1 SV=1	8387.83	7913.25	8691.63	14777.7	15251.3	15175.2	9704.96	9440.78	9472.53	11023.7	11054.2	11265.8	10185.9	10178.7	10411.8	7	8	4	11	10	10	8	9	7	8	9	10	8	5	7
ILF3_HUMAN;STRBP_HUMAN	8	8	7.971	7.18e-10	1.67706	Phase IIA	Phase IIIC	Interleukin enhancer-binding factor 3 OS=Homo sapiens GN=ILF3 PE=1 SV=3	15264.7	15978.2	15913	16597	16456	16146.6	10905.6	11048.4	10440	14929	15889.6	15270	10020.1	9450.99	9865.85	6	4	7	5	8	6	6	7	7	3	5	2	7	6	9
NPM_HUMAN	11	11	10.853	7.4e-10	1.61014	Phase IIIA	Phase IIIC	Nucleophosmin OS=Homo sapiens GN=NPM1 PE=1 SV=2	49964.3	48238.1	47971.7	52772.2	53741.1	54558.9	61380	62868.6	62210	50677	49956.6	49040.5	38970.2	37436.8	39395.7	9	11	9	10	10	9	8	11	12	10	8	6	9	6	7
PDIA3_HUMAN	22	20	21.92	7.64e-10	1.36093	Phase IIIA	Phase I	Protein disulfide-isomerase A3 OS=Homo sapiens GN=PDIA3 PE=1 SV=4	84917.8	85832.5	86804.4	92545.4	92287.1	94161.1	116649	116892	116973	95279.7	98512.2	96177.2	95337.9	98531.6	97401.9	25	26	26	22	28	27	27	29	26	31	30	31	26	27	24
LITD1_HUMAN	2	2	1.921	7.72e-10	1.74805	Phase IIIB	Phase IIA	LINE-1 type transposase domain-containing protein 1 OS=Homo sapiens GN=L1TD1 PE=1 SV=1	32796.9	32041.2	34449.1	26600.1	26714.9	26866.2	42702.8	43263.6	42098.2	45792	47659.6	46709.5	35103.3	33539.5	35797.3	3	1	3	3	3	3	2	4	5	5	3	2	2	4	3
ITA5_HUMAN	7	4	6.965	8.1e-10	2.43375	Phase I	Phase IIIC	Integrin alpha-5 OS=Homo sapiens GN=ITGA5 PE=1 SV=2	10025.1	10109.7	10164	5068.94	5847.48	5290.58	4460.99	4225.18	4648.83	4820.23	4633.24	4675.07	4123.35	4108.26	4217.87	5	5	4	5	4	2	4	4	4	2	2	3	2	5	4
SUCB2_HUMAN	7	5	6.974	9.05e-10	1.5249	Phase IIIA	Phase IIIC	Succinyl-CoA ligase [GDP-forming] subunit beta, mitochondrial OS=Homo sapiens GN=SUCLG2 PE=1 SV=2	11024.7	10541.4	10626.3	11013.5	11111.9	10828.2	12161.8	12742	12098	8880.28	8587.37	8776.65	8052.42	8016.32	8196.39	7	7	6	9	8	12	11	9	9	7	3	6	7	7	6
TBB4B_HUMAN;TBB8_HUMAN	36	2	35.686	9.42e-10	1.2345	Phase IIIC	Phase IIIA	Tubulin beta-4B chain OS=Homo sapiens GN=TUBB4B PE=1 SV=1	24865.6	24768	24884.5	25340.5	25443.4	24605.9	24740.7	24137.4	24628.9	30043.5	30355	29710.4	30615.8	30198.6	29930.3	2	2	3	3	3	2	2	2	2	2	2	2	2	2	2
TRFL_HUMAN	12	12	11.957	1.05e-09	1.27575	Phase IIIB	Phase IIIA	Lactotransferrin OS=Homo sapiens GN=LTF PE=1 SV=6	61858.5	62107.6	62412.3	54213.2	55264.3	55196.1	53925	52161.7	51925.1	66922.4	67128.8	67532.4	60053.7	60039.2	59240.9	19	23	26	19	19	20	20	20	16	18	22	22	20	20	23
ANXA5_HUMAN	15	15	14.934	1.25e-09	1.27042	Phase IIIB	Phase IIIA	Annexin A5 OS=Homo sapiens GN=ANXA5 PE=1 SV=2	189692	184401	182574	153259	158739	155420	146952	146032	146415	184639	188279	185302	184032	184699	181597	23	22	23	22	22	24	27	25	22	27	26	25	27	26	25
PSMD5_HUMAN	5	5	4.984	1.27e-09	1.44217	Phase IIIB	Phase IIIA	26S proteasome non-ATPase regulatory subunit 5 OS=Homo sapiens GN=PSMD5 PE=1 SV=3	21354.9	21649.1	22249.2	22650.2	23308.3	23635.2	16989.2	17478	17630.3	24982.6	24895.3	25255.5	20553.3	20465	20354.6	2	2	2	3	5	4	3	4	4	4	2	5	5	2	4
CATA_HUMAN	12	11	11.958	1.27e-09	1.37745	Phase IIIB	Phase IIA	Catalase OS=Homo sapiens GN=CAT PE=1 SV=3	25055.1	25584.9	25778.1	18628.7	18754.6	18351.5	22352.4	22075.6	22728.5	25309.2	26183.9	25278.7	22559.3	22079.1	21862.3	15	14	13	14	16	14	15	15	21	14	18	19	17	16	16
WDR1_HUMAN	8	8	7.934	1.28e-09	1.44495	Phase I	Phase IIIA	WD repeat-containing protein 1 OS=Homo sapiens GN=WDR1 PE=1 SV=4	39409.7	38691.8	37874.8	27812.7	28177.2	28414.8	26831.3	26294.5	27137.4	28348	28904.6	28773.4	31992.9	31339	30447.1	7	7	8	10	9	5	10	9	8	8	7	9	13	9	11
TXND5_HUMAN	5	4	4.97	1.28e-09	1.67579	Phase IIIA	Phase IIA	Thioredoxin domain-containing protein 5 OS=Homo sapiens GN=TXNDC5 PE=1 SV=2	11919.8	11750.7	11426.6	10576.8	10485.4	9983.94	17087.6	17057.2	17882.1	11164.1	11374.9	10788	11736.6	11680	11632.2	6	5	4	6	5	4	7	6	5	4	3	4	5	4	4
IPYR_HUMAN	9	7	8.941	1.31e-09	1.49403	Phase IIIA	Phase I	Inorganic pyrophosphatase OS=Homo sapiens GN=PPA1 PE=1 SV=2	14820.1	14824.8	14648.9	16683.2	17209.6	16775.9	22694.8	21371.3	22109.9	17217.5	17422	16781.8	15424.6	15190.5	15014.2	15	11	13	11	13	10	12	13	13	10	10	10	11	10	17
NDRG1_HUMAN	5	5	4.985	1.34e-09	2.64018	Phase IIIC	Phase I	Protein NDRG1 OS=Homo sapiens GN=NDRG1 PE=1 SV=1	2481.59	2633.32	2598.25	3780.3	3441.65	3971.3	3372.35	3480.98	3211.06	3279.12	3451.83	3215.8	6846.26	6792.4	6725.48	4	5	5	5	7	4	6	3	5	5	5	6	9	8	7
TSP1_HUMAN	8	6	7.969	1.34e-09	1.76208	Phase IIIB	Phase IIIA	Thrombospondin-1 OS=Homo sapiens GN=THBS1 PE=1 SV=2	12976.3	12678.3	12036.6	14620.6	14161.5	14119.3	9584.67	9394.01	9201.43	16070.8	17137.1	16447.6	15263.8	15271	14956.8	4	4	2	7	6	10	2	5	3	5	3	8	5	6	5
DPYL3_HUMAN	13	11	12.923	1.38e-09	1.97676	Phase I	Phase IIIA	Dihydropyrimidinase-related protein 3 OS=Homo sapiens GN=DPYSL3 PE=1 SV=1	67867.6	63754.8	62785.8	36830.7	35705.8	38427.8	32164	32692.2	33490.5	49257.7	50917.3	52549.9	45648.4	45716.1	47739.3	7	14	10	13	12	12	10	9	10	8	8	9	13	12	14
TPM2_HUMAN	13	2	12.924	1.46e-09	1.86331	Phase IIIC	Phase IIIB	Tropomyosin beta chain OS=Homo sapiens GN=TPM2 PE=1 SV=1	8365.03	8970.75	9155.48	5725.11	5986.72	5722.22	8752.51	8645.67	8796.08	5469.14	5508.38	5187.46	9601.63	10164.5	10354.2	2	2	2	2	2	2	3	4	3	3	2	2	3	2	3
HS90A_HUMAN	23	7	22.748	1.49e-09	1.69629	Phase IIA	Phase IIIB	Heat shock protein HSP 90-alpha OS=Homo sapiens GN=HSP90AA1 PE=1 SV=5	11223.8	11187	11637.4	17150.4	17524.2	17312.4	15381.6	15120	15305.6	10163.2	9779.19	10705.1	14329.9	14903.4	14146.2	8	7	8	13	10	12	13	12	10	9	7	11	9	13	10
3HIDH_HUMAN	4	3	3.988	1.51e-09	1.78828	Phase IIIC	Phase IIIB	3-hydroxyisobutyrate dehydrogenase, mitochondrial OS=Homo sapiens GN=HIBADH PE=1 SV=2	6323.68	5880.75	5758.46	5892.26	5738.85	5728.11	5081.5	5026.89	5150.6	4681.85	4731	4702.32	8143.16	8591.31	8507.45	2	1	2	1	1	2	2	2	1	1	1	1	0	3	2
APOE_HUMAN	3	2	2.991	1.52e-09	2.33671	Phase IIIC	Phase IIIA	Apolipoprotein E OS=Homo sapiens GN=APOE PE=1 SV=1	1371.67	1452.35	1393.01	1371.98	1334.87	1362.05	1084.69	1077.89	1051.7	1704.78	1596.31	1828.6	2491.48	2603.57	2415.78	2	2	3	2	2	4	2	3	2	2	2	3	2	4	4
RL10_HUMAN	3	3	2.984	1.54e-09	2.2674	Phase IIA	Phase IIIC	60S ribosomal protein L10 OS=Homo sapiens GN=RPL10 PE=1 SV=4	6592.78	6624	6910.94	10364.6	9983.73	11451	8080.42	8143.27	8312.49	8628.37	8644.23	8531.91	4503.07	4753.33	4768.17	5	9	5	7	7	7	8	7	7	6	8	7	4	6	5
PRELP_HUMAN	9	8	8.972	1.54e-09	1.87313	Phase IIIC	Phase IIIA	Prolargin OS=Homo sapiens GN=PRELP PE=1 SV=1	28914.1	29174.8	26923.8	28896	29460.2	30074.2	19451.7	19726.1	19089.7	30435.4	30208.7	30030.8	37861.4	35677.8	35603.7	6	5	5	12	10	7	4	7	7	9	9	9	11	10	5
LDHB_HUMAN	13	13	12.954	1.59e-09	1.34736	Phase I	Phase IIIC	L-lactate dehydrogenase B chain OS=Homo sapiens GN=LDHB PE=1 SV=2	88284.6	86165	85757.3	84072	85771.2	84750.1	84342.7	83922.9	86136.1	71363.1	71175.5	67845.9	64654.8	64261.6	64207.2	18	19	17	21	22	19	19	19	25	15	16	19	15	14	17
ERP29_HUMAN	4	4	3.988	1.64e-09	1.61555	Phase IIIA	Phase IIA	Endoplasmic reticulum resident protein 29 OS=Homo sapiens GN=ERP29 PE=1 SV=4	7364.83	7202.58	6932.11	5811.57	5812.22	5673.43	9176.96	9536.32	9231.2	6536.55	6661.73	6577.56	7646.93	7303.3	7326.38	6	4	6	6	8	4	6	6	7	8	8	9	7	5	6
RS18_HUMAN	8	8	7.969	1.74e-09	1.42994	Phase IIA	Phase IIIA	40S ribosomal protein S18 OS=Homo sapiens GN=RPS18 PE=1 SV=3	45477.3	46490.4	47235.4	61276.7	62171.8	58963.1	42514.2	42591	42460.6	53360.5	55104.7	53797.8	48229.1	48382.6	47628.6	12	16	16	14	14	16	15	15	14	16	14	16	13	12	13
KPYM_HUMAN	30	29	29.847	1.77e-09	1.24703	Phase IIIB	Phase IIIA	Pyruvate kinase PKM OS=Homo sapiens GN=PKM PE=1 SV=4	232540	231526	225952	246816	247171	246474	224896	224087	224039	275640	283784	279853	236098	238846	233812	52	53	61	68	60	61	68	55	60	69	61	64	56	59	57
DEST_HUMAN	10	9	9.97	1.85e-09	1.37616	Phase I	Phase IIIB	Destrin OS=Homo sapiens GN=DSTN PE=1 SV=3	56645.5	57628.9	57491.1	43698.6	43980.5	43153.3	44265.9	43955.7	44277	41078.9	42870	40865.8	45772.3	47020.1	45516.9	18	13	13	13	12	12	10	13	14	10	13	15	16	16	14
IGKC_HUMAN	8	6	7.976	1.88e-09	1.37312	Phase IIIB	Phase IIA	Ig kappa chain C region OS=Homo sapiens GN=IGKC PE=1 SV=1	227494	221519	222202	213347	216092	222905	268097	269017	267304	292713	303838	299195	236082	243651	239709	19	17	20	19	20	20	20	21	24	22	16	17	17	19	19
RL18_HUMAN	5	5	4.985	1.93e-09	1.38756	Phase IIA	Phase IIIA	60S ribosomal protein L18 OS=Homo sapiens GN=RPL18 PE=1 SV=2	42080.4	41587.5	40600.5	52430.1	51752	53468	37359.1	37729.9	38527.7	38783.3	39275.8	39158.4	40718.5	40714.8	39301.5	8	7	10	12	10	10	9	10	10	14	10	9	9	9	10
SMTN_HUMAN	8	8	7.846	1.94e-09	1.83433	Phase I	Phase IIIB	Smoothelin OS=Homo sapiens GN=SMTN PE=1 SV=7	27336.2	28926.2	29255.5	18489.9	18995.7	17561.8	18991.5	18281.8	18213.4	15413.3	15874.4	15333.2	17718.2	17097.9	17330.6	11	15	9	7	6	7	6	7	6	5	6	5	10	9	6
AT1A1_HUMAN;AT1A3_HUMAN;AT1A4_HUMAN;ATP4A_HUMAN	19	13	18.912	1.95e-09	1.37363	Phase IIIA	Phase IIIC	Sodium/potassium-transporting ATPase subunit alpha-1 OS=Homo sapiens GN=ATP1A1 PE=1 SV=1	26958.1	26462	26008	25879.3	25405.9	24926.8	31603.6	32605.9	32759.2	28950.6	28537.2	28821.1	23384.4	23556.5	23652.2	18	14	16	18	11	16	17	21	16	15	12	17	18	15	16
TYPH_HUMAN	10	9	9.97	2.05e-09	2.00168	Phase IIIB	Phase IIIA	Thymidine phosphorylase OS=Homo sapiens GN=TYMP PE=1 SV=2	29217.2	27907.4	27328.8	22985.2	24104.1	21860	17235.3	16601.2	16959.6	34255.5	33522.8	33899.4	26007.3	24624.4	24455.2	13	14	12	13	13	13	10	11	13	17	14	16	18	15	14
IC1_HUMAN	4	4	3.929	2.12e-09	1.68822	Phase I	Phase IIIC	Plasma protease C1 inhibitor OS=Homo sapiens GN=SERPING1 PE=1 SV=2	37527	35322.7	37168.4	23327.1	23067	24148.7	23751.4	24358.4	25709.6	32534.7	31869.1	31536.9	21302.1	21756.5	22109.5	6	3	3	4	3	4	2	5	4	6	3	3	4	3	4
SCFD1_HUMAN	3	2	2.84	2.21e-09	1.58933	Phase IIIA	Phase IIIC	Sec1 family domain-containing protein 1 OS=Homo sapiens GN=SCFD1 PE=1 SV=4	2784.43	2778.72	2767.83	2495.32	2360.06	2613.48	3890.64	3965.87	3872.31	3458.17	3515.42	3510.84	2417.37	2527.3	2435.05	2	2	2	1	1	1	2	1	1	3	1	1	1	3	1
PCBP2_HUMAN	4	2	3.981	2.21e-09	1.39304	Phase IIA	Phase IIIA	Poly(rC)-binding protein 2 OS=Homo sapiens GN=PCBP2 PE=1 SV=1	9186.94	9092.47	9046.29	10931.3	10857.5	11058.4	8036.57	7752.38	7790.59	8600.53	8882.12	8745.58	10207.3	9926.08	9777.52	5	5	6	5	5	5	5	5	5	5	6	5	5	5	4
LYAG_HUMAN	4	4	3.921	2.21e-09	1.78375	Phase IIIB	Phase IIIA	Lysosomal alpha-glucosidase OS=Homo sapiens GN=GAA PE=1 SV=4	5868.9	5413.98	5255.65	4889.45	4865.63	5075.23	3194.37	3197.57	3199.87	5597.85	5725.44	5786.08	5143.46	5009.8	5143.4	5	3	4	2	1	3	3	1	3	5	3	3	4	2	5
HSPB7_HUMAN	3	3	2.984	2.22e-09	1.77773	Phase I	Phase IIIB	Heat shock protein beta-7 OS=Homo sapiens GN=HSPB7 PE=1 SV=1	10340.6	10124	10877.3	6965.28	7321.39	7396.77	6341.4	6292.65	5942.22	5858.8	6015.05	5756.47	8121.86	8119.5	8252.81	5	4	8	4	6	6	3	4	4	3	4	3	3	5	5
PUR9_HUMAN	13	13	12.933	2.23e-09	1.60517	Phase IIA	Phase IIIC	Bifunctional purine biosynthesis protein PURH OS=Homo sapiens GN=ATIC PE=1 SV=3	11648.9	11238.2	12294.7	17437.1	17349.5	16851.8	16852.5	16371.7	16274.8	13721.9	13240.6	13817.5	10629.6	10677.7	10862.8	6	4	4	13	11	8	10	8	10	7	5	7	5	6	5
RL23A_HUMAN	8	7	7.878	2.23e-09	1.21433	Phase I	Phase IIIB	60S ribosomal protein L23a OS=Homo sapiens GN=RPL23A PE=1 SV=1	60233.7	62198.7	61763.2	60629.7	60643.7	59930.3	52691.3	53022.3	51795.9	50635.6	50709.4	50339.4	52550.5	53724.7	53103	11	15	15	14	14	12	16	15	14	13	14	13	12	15	14
GSTP1_HUMAN	10	10	9.965	2.27e-09	1.63891	Phase IIA	Phase I	Glutathione S-transferase P OS=Homo sapiens GN=GSTP1 PE=1 SV=2	66929.8	62058.4	61501.4	102089	104835	105270	84597.7	85243.1	85166.1	90659.7	92777.3	89633.8	93660.3	93903	94495.3	16	14	17	23	19	24	22	22	21	21	21	22	24	23	22
ITIH4_HUMAN	5	4	4.978	2.39e-09	1.67601	Phase IIIB	Phase IIA	Inter-alpha-trypsin inhibitor heavy chain H4 OS=Homo sapiens GN=ITIH4 PE=1 SV=4	7357.22	6958.44	7576.24	5764.63	5430.14	5522.76	5991.7	6101.08	6152.03	9335.63	9362.41	9320.72	5791.3	5613.66	5465.42	4	3	4	5	5	5	5	3	5	7	9	9	6	7	7
CH10_HUMAN	4	4	3.988	2.49e-09	1.35294	Phase IIIC	Phase IIIB	10 kDa heat shock protein, mitochondrial OS=Homo sapiens GN=HSPE1 PE=1 SV=2	57811.2	59438	58630.7	63571.8	62019	61535	53001.4	53693.7	53322.1	49292.1	48771.7	47374.3	66328.3	66032.4	64408.2	11	10	12	11	12	13	13	11	11	14	10	9	11	8	12
SPTN1_HUMAN	14	12	13.809	2.49e-09	1.26415	Phase IIIA	Phase IIA	Spectrin alpha chain, non-erythrocytic 1 OS=Homo sapiens GN=SPTAN1 PE=1 SV=3	19852.5	20293.8	19993.7	16563.7	16691.4	16523.8	20900.9	20939.5	21087.7	17082.4	16524.3	16983	17548	17633.7	18205.9	5	9	6	5	7	5	8	7	8	4	4	6	6	7	6
VINC_HUMAN	33	31	32.837	2.51e-09	1.45813	Phase I	Phase IIA	Vinculin OS=Homo sapiens GN=VCL PE=1 SV=4	174846	164952	161791	115399	115644	112952	120359	118726	121264	115878	116296	114536	127077	127337	127329	54	48	49	43	49	42	46	43	43	46	40	42	46	45	46
K1C20_HUMAN	10	8	9.926	2.54e-09	1.5205	Phase IIIA	Phase IIA	Keratin, type I cytoskeletal 20 OS=Homo sapiens GN=KRT20 PE=1 SV=1	17519.3	18320.8	18552.8	15971.5	15629.9	16031.9	24039.9	24028.7	24357.7	18097.6	18015.7	17805.8	17753.3	18618.7	18559.2	5	3	4	6	6	3	9	9	6	5	4	4	6	6	6
GRP78_HUMAN	26	21	25.875	2.66e-09	1.43083	Phase IIIA	Phase IIA	78 kDa glucose-regulated protein OS=Homo sapiens GN=HSPA5 PE=1 SV=2	117175	115936	110953	80836.1	84914.9	85119.2	120443	119273	119237	85739.9	88962	87364.7	101131	101468	100550	38	35	40	30	31	35	39	45	38	32	35	34	36	39	39
GGT5_HUMAN	6	6	5.982	2.79e-09	3.83535	Phase IIIC	Phase IIIA	Gamma-glutamyltransferase 5 OS=Homo sapiens GN=GGT5 PE=1 SV=2	2092.34	1805.77	1778.18	2565.5	2366.98	2281.6	908.718	933.877	1049.55	2901.31	2796.13	2652.16	3874.62	3556.96	3660.78	3	4	3	3	4	4	2	2	3	6	4	6	5	4	5
SCRN1_HUMAN	3	3	2.991	2.88e-09	1.73435	Phase IIIC	Phase IIIB	Secernin-1 OS=Homo sapiens GN=SCRN1 PE=1 SV=2	1617.01	1574.84	1637.6	1128.18	1070.97	1087.1	1128.09	1138.64	1112.2	1110.87	1079.64	1067.29	1756.52	1913.74	1979.91	3	4	3	2	2	2	4	3	2	2	3	3	3	4	4
TPD54_HUMAN	5	5	4.937	2.92e-09	1.61004	Phase I	Phase IIIA	Tumor protein D54 OS=Homo sapiens GN=TPD52L2 PE=1 SV=2	14799.4	14145.5	13966.5	9977.79	10277.5	10248.8	8663.1	8970.03	9019.26	9567.3	9409.79	9340.87	9701.51	9600.88	10211.9	7	5	5	4	6	6	5	5	4	5	4	5	4	5	4
PGS1_HUMAN	6	5	5.968	3.08e-09	1.92616	Phase IIIB	Phase I	Biglycan OS=Homo sapiens GN=BGN PE=1 SV=2	7026.98	7801.93	7377.29	8575.36	8827.79	8708.06	7783.64	7925.5	7204.8	13489.6	14905.4	14377.7	13702.5	13955.2	14536	7	5	5	5	5	6	6	4	4	4	4	3	5	4	4
TTHY_HUMAN	8	7	7.976	3.11e-09	1.52397	Phase IIIB	Phase IIIC	Transthyretin OS=Homo sapiens GN=TTR PE=1 SV=1	19134.4	19228	19322.4	20069	20728.1	20587	22347.4	21928.6	22801.6	23898.4	24345.5	23820.8	15844.7	15142	16300.9	6	6	6	7	6	6	6	7	7	9	5	6	7	3	6
CAD17_HUMAN	6	6	5.975	3.13e-09	2.35089	Phase IIIA	Phase IIA	Cadherin-17 OS=Homo sapiens GN=CDH17 PE=1 SV=3	5173.05	5702.1	5791.42	4137.14	4472.86	4659.53	10714.3	10146.7	10334.2	7051.49	6964.44	7239.89	5164.3	5422.34	5173.41	4	4	8	5	3	3	7	6	7	3	1	3	4	5	5
PRDX5_HUMAN	10	8	9.963	3.39e-09	1.35715	Phase IIIA	Phase IIIC	Peroxiredoxin-5, mitochondrial OS=Homo sapiens GN=PRDX5 PE=1 SV=4	65662.1	64713	62418.8	65489	67689.6	65830.4	69356.1	70021.3	71168.3	57145.9	57322.3	57416.4	51619.3	52331.1	51187.6	16	18	14	17	20	17	17	16	15	14	14	14	13	13	14
GPX2_HUMAN	4	3	3.942	3.77e-09	2.13509	Phase IIA	Phase IIIC	Glutathione peroxidase 2 OS=Homo sapiens GN=GPX2 PE=1 SV=3	3651.08	3540.09	3225.13	6785.13	7108.33	7257.52	5949.91	5923.72	5812.97	4698.4	5252.31	4962.84	3249.6	3234.5	3422.28	2	3	3	5	5	6	4	5	4	4	2	4	4	4	3
COTL1_HUMAN	4	4	3.981	3.83e-09	1.58003	Phase IIIB	Phase IIIC	Coactosin-like protein OS=Homo sapiens GN=COTL1 PE=1 SV=3	8179.65	8181.26	8498.44	7338.27	7161.18	7387.97	8711.7	8798.14	8306.66	9486.9	9561.23	9427.43	5813.03	6192.78	6016.37	3	5	5	2	3	4	6	4	2	5	5	1	3	4	3
GANAB_HUMAN	18	18	17.927	3.87e-09	1.35568	Phase IIA	Phase I	Neutral alpha-glucosidase AB OS=Homo sapiens GN=GANAB PE=1 SV=3	36681	36695	37254.6	49694.7	50250.9	50033.5	40780.9	39384.7	39123.2	43993.2	44931.1	42987.7	37712.2	38710.4	37556.9	10	14	16	17	15	18	15	16	16	17	20	19	16	16	14
ENPL_HUMAN	26	24	25.92	3.95e-09	1.51993	Phase IIIA	Phase IIIB	Endoplasmin OS=Homo sapiens GN=HSP90B1 PE=1 SV=1	100779	99195.8	97391.7	88844.7	88585.7	92656.5	128117	132799	130713	85680.8	87658.3	84322.5	93885.7	93217.6	89010.8	25	32	24	29	28	33	33	38	37	27	28	27	23	26	26
APOA4_HUMAN	4	3	3.982	3.98e-09	1.75673	Phase IIIC	Phase IIIA	Apolipoprotein A-IV OS=Homo sapiens GN=APOA4 PE=1 SV=3	2721.8	2777.72	2741.84	2783.77	2708.64	2542.09	2011.37	2065.03	1987.23	2569.01	2430.43	2433.38	3554.22	3560.01	3537.91	1	3	1	2	2	1	3	0	2	2	1	3	3	3	4
MATR3_HUMAN	7	7	6.966	4.35e-09	1.4452	Phase IIIA	Phase IIIB	Matrin-3 OS=Homo sapiens GN=MATR3 PE=1 SV=2	5604.11	5780.44	5558.86	6341.74	6168.37	6150.2	7294.3	7017.71	7263.43	5053.32	4967.9	4907.78	6250.1	6071.07	6069.77	6	4	5	5	6	4	4	4	5	3	7	4	4	4	7
KV302_HUMAN;KV305_HUMAN;KV307_HUMAN	5	5	4.969	4.44e-09	1.37825	Phase IIIB	Phase IIIC	Ig kappa chain V-III region SIE OS=Homo sapiens PE=1 SV=1 [KV302_HUMAN,KV305_HUMAN]	32831.2	31653.6	31158.7	32559.9	33261.2	32728	33642.2	34291.9	33843.3	43027	44207.3	42114.4	31362.7	31116.8	31370.8	8	7	9	7	8	6	13	8	7	11	9	11	8	9	8
ALDH2_HUMAN	16	14	15.942	4.48e-09	1.38401	Phase IIA	Phase I	Aldehyde dehydrogenase, mitochondrial OS=Homo sapiens GN=ALDH2 PE=1 SV=2	33151.7	34118.3	32845.3	46909.7	46276.4	45374.2	41091	40143.5	41369.8	38610.3	37253.4	37594.8	41587	41573.2	41041.1	10	8	13	17	20	12	15	15	18	16	17	10	18	12	16
EF1D_HUMAN	9	9	8.973	4.61e-09	1.2799	Phase IIA	Phase IIIB	Elongation factor 1-delta OS=Homo sapiens GN=EEF1D PE=1 SV=5	39133.7	39815	39348.3	43711.7	42942.9	44040.8	38476.2	38904.9	37333	33700.6	34367	34045.9	44057.3	43104.6	43096.6	15	15	13	15	12	17	17	13	13	14	13	14	11	12	14
KCD12_HUMAN	5	5	4.985	4.68e-09	1.55797	Phase IIIB	Phase IIIA	BTB/POZ domain-containing protein KCTD12 OS=Homo sapiens GN=KCTD12 PE=1 SV=1	8620.27	8774.4	9122.47	10978.9	10921.5	11272.6	8465.87	8750.54	8429.95	13018.7	13376	13561.7	9532.89	9832.47	10165.6	6	6	7	10	10	10	5	8	6	9	11	10	7	9	9
PGS2_HUMAN	3	3	2.989	4.9e-09	1.51974	Phase IIIB	Phase IIIA	Decorin OS=Homo sapiens GN=DCN PE=1 SV=1	13262.7	13492	13503.5	11787.2	11512.9	11926.4	12113.6	11684.4	11091	17169.1	17989.9	17863.3	15602.1	15465.6	15474.6	1	3	1	2	5	3	2	3	2	4	4	3	2	3	3
THOC4_HUMAN	5	4	4.985	4.99e-09	2.00179	Phase I	Phase IIIA	THO complex subunit 4 OS=Homo sapiens GN=ALYREF PE=1 SV=3	25270.9	24301.8	23723.7	17903.7	17295.8	17496	12989.2	11826.7	11799.6	13655.9	13357.4	14389.1	14599.3	13665.2	13854	3	5	4	6	7	7	4	8	6	4	4	5	2	5	7
GLRX3_HUMAN	2	2	1.994	5.25e-09	1.77651	Phase IIIA	Phase IIIC	Glutaredoxin-3 OS=Homo sapiens GN=GLRX3 PE=1 SV=2	3097.09	3024.25	2948.51	2846.17	2878.19	2821.34	3633.08	3882.16	3998.91	2668.74	2698.34	2770.63	2111.89	2157.69	2211.76	2	2	2	2	3	2	3	3	2	3	2	1	2	4	2
SODE_HUMAN	7	6	6.972	5.9e-09	1.69003	Phase I	Phase IIIA	Extracellular superoxide dismutase [Cu-Zn] OS=Homo sapiens GN=SOD3 PE=1 SV=2	12966.6	12445.8	12628.9	9738.05	9717.28	9186.98	7361.07	7422.81	7725.42	9732.9	10335.5	9900.97	9308.16	9588.49	9415.11	4	3	4	3	4	4	5	2	2	5	4	4	3	2	3
A2MG_HUMAN;PZP_HUMAN	16	14	15.888	6.14e-09	2.15745	Phase IIIB	Phase IIA	Alpha-2-macroglobulin OS=Homo sapiens GN=A2M PE=1 SV=3	13629.2	14534.8	13890.4	8108.04	8991.34	7662.49	15328.2	15098.9	15601.5	17795.4	17799.7	17827.5	13039.9	12653	12631.7	6	5	9	6	4	4	11	7	11	12	12	10	8	11	8
BLVRB_HUMAN	6	6	5.982	6.21e-09	1.44737	Phase IIIC	Phase IIA	Flavin reductase (NADPH) OS=Homo sapiens GN=BLVRB PE=1 SV=3	16429.1	16440.6	16543.7	13088.6	12891.6	12758.1	14304.5	14555.4	13749.5	16963.7	16217.5	16599.1	18944.8	18917.7	18206.3	10	10	10	9	11	9	11	12	10	12	11	10	14	12	9
TAGL2_HUMAN	18	17	17.939	6.38e-09	1.25441	Phase IIA	Phase IIIA	Transgelin-2 OS=Homo sapiens GN=TAGLN2 PE=1 SV=3	158236	155353	156784	180194	182805	179644	144592	144238	143758	160543	165238	158210	175165	179904	177143	27	26	33	37	28	32	31	30	27	37	27	27	33	30	28
EMIL1_HUMAN	18	14	17.942	6.81e-09	1.50191	Phase IIIC	Phase IIIA	EMILIN-1 OS=Homo sapiens GN=EMILIN1 PE=1 SV=2	34882.1	33978	32651	28573.5	28136.3	28281.8	23629.1	23604	22957.5	28626.9	28696.1	27701.2	36221	34969.9	34228.8	17	15	9	13	13	12	8	10	12	12	12	10	11	16	8
ODO2_HUMAN	4	4	3.981	7.2e-09	1.31792	Phase IIIC	Phase IIIA	Dihydrolipoyllysine-residue succinyltransferase component of 2-oxoglutarate dehydrogenase complex, mitochondrial OS=Homo sapiens GN=DLST PE=1 SV=4	9223.34	9102.81	9126.33	9925.59	10040.1	10254.9	8199.86	8398.91	8377.22	8557.01	8217.15	8636.61	10888.7	10883.8	11143.8	8	6	6	6	8	9	7	7	7	6	5	6	8	8	8
CO4A_HUMAN	17	15	16.942	7.58e-09	1.74651	Phase IIIB	Phase IIIA	Complement C4-A OS=Homo sapiens GN=C4A PE=1 SV=2	17251.1	17488.5	17406.1	16747.5	17161.7	16267.2	15357.8	14458.2	15269.2	27012.8	24711.9	27017.1	17722.8	17905.6	17949.1	12	11	11	12	11	14	14	11	8	20	17	22	13	14	17
EHD1_HUMAN	6	3	5.89	7.86e-09	1.7588	Phase I	Phase IIIB	EH domain-containing protein 1 OS=Homo sapiens GN=EHD1 PE=1 SV=2	9038.16	9476.7	10114.5	5776.43	6026.85	6038.3	6034.11	6121	6180.91	5413.16	5487.34	5377.31	5633.38	5743.67	6014.91	0	1	1	2	3	2	3	1	1	2	4	1	2	2	2
XRCC5_HUMAN	9	9	8.911	7.93e-09	1.33029	Phase IIIA	Phase IIIB	X-ray repair cross-complementing protein 5 OS=Homo sapiens GN=XRCC5 PE=1 SV=3	10964	11346.3	10959.8	12083.4	11823.9	12216.6	14147.4	14398.9	14773.6	10669.9	10903.2	10991.2	13027.8	13252.4	13137.7	6	6	6	7	13	10	12	10	9	8	7	8	8	9	9
PNPH_HUMAN	10	10	9.962	8.04e-09	1.47654	Phase IIA	Phase I	Purine nucleoside phosphorylase OS=Homo sapiens GN=PNP PE=1 SV=2	15773.7	15644.7	15826.7	23680	22740	23339	19237.6	18602.3	19047.3	20842.8	20302.6	20391.4	18025	16757.8	17504.8	16	13	11	11	11	12	12	11	12	16	13	15	10	11	12
LPPRC_HUMAN	20	18	19.878	8.17e-09	1.59265	Phase IIIA	Phase IIIB	Leucine-rich PPR motif-containing protein, mitochondrial OS=Homo sapiens GN=LRPPRC PE=1 SV=3	15271.1	16030.2	15807.8	20661	19843.6	19853.3	22254.1	23034.1	22559.7	14401.2	14603.7	13595.7	14486.7	15548.8	15164.1	14	14	15	18	19	19	13	20	22	14	15	11	19	14	18
IQGA1_HUMAN	23	21	22.855	8.27e-09	1.23858	Phase IIIA	Phase IIIC	Ras GTPase-activating-like protein IQGAP1 OS=Homo sapiens GN=IQGAP1 PE=1 SV=1	28433.4	29212.5	29067.8	29659.7	29716.4	29449.9	36282.8	35538.7	35227.6	30339.8	30026.3	29605.3	28742.7	28423.7	29262.2	10	10	7	14	20	13	22	18	19	12	15	18	15	19	12
VDAC1_HUMAN	9	9	8.954	8.29e-09	1.51697	Phase IIIC	Phase I	Voltage-dependent anion-selective channel protein 1 OS=Homo sapiens GN=VDAC1 PE=1 SV=2	26404	28557.4	27559.7	40101.6	38658	39765.5	34429.1	35355.7	36130.1	36741.7	37460.1	36626.1	41676.6	41461	42044.3	13	17	17	21	18	18	19	20	18	19	19	17	23	21	21
HS90B_HUMAN;H90B2_HUMAN;H90B3_HUMAN;H90B4_HUMAN	24	9	23.752	8.74e-09	1.41643	Phase IIA	Phase IIIB	Heat shock protein HSP 90-beta OS=Homo sapiens GN=HSP90AB1 PE=1 SV=4	38014	37477.2	37634.4	43507.5	43885	44453.8	40340.3	41398.6	40815.7	30762.6	31733.5	30587.3	33140.5	35557.6	34536.7	18	14	15	20	17	18	15	19	16	17	15	16	15	20	12
CD44_HUMAN	3	3	2.991	8.89e-09	1.79049	Phase IIIC	Phase IIA	CD44 antigen OS=Homo sapiens GN=CD44 PE=1 SV=3	6406.8	6332.41	5859.9	3862.39	4072.99	4077.65	4277.05	4429.57	4379	5570.67	5769.58	6104.86	7177.75	7329.44	7001.99	2	4	3	4	3	4	5	3	3	3	4	5	6	3	3
LEG3_HUMAN	8	7	7.973	8.98e-09	1.44355	Phase IIIA	Phase IIA	Galectin-3 OS=Homo sapiens GN=LGALS3 PE=1 SV=5	38145.8	36983.8	35702.8	32152.7	32563.9	31751.5	46889.9	46281.8	46085.2	39628.8	40739.3	39460	35360.2	35986.1	34621.3	4	4	6	6	4	4	7	8	8	8	7	5	4	8	9
CLH1_HUMAN;CLH2_HUMAN	18	16	17.881	9.18e-09	1.82466	Phase IIIA	Phase IIIB	Clathrin heavy chain 1 OS=Homo sapiens GN=CLTC PE=1 SV=5	15844.6	14214.1	14627.5	14428.2	15128.1	14102.6	21178.6	20825.9	20898.8	11382.5	11640.4	11451	14739.8	14299	14537.4	12	12	12	12	14	14	14	16	17	12	8	7	11	14	15
ACTA_HUMAN	56	6	55.71	9.64e-09	1.99139	Phase I	Phase IIIB	Actin, aortic smooth muscle OS=Homo sapiens GN=ACTA2 PE=1 SV=1	84149.2	93742.1	91044.5	61491.1	57756.7	61075	71072.7	76028.2	74950.1	43453.1	44642.5	46954	76066.2	79056.7	76228.2	7	6	6	4	4	6	5	5	4	4	5	7	4	8	8
CAH2_HUMAN	6	6	5.982	9.79e-09	1.63984	Phase IIIC	Phase IIA	Carbonic anhydrase 2 OS=Homo sapiens GN=CA2 PE=1 SV=2	12951.9	12561.2	12042.6	8891.7	8757.43	8779.81	11647.4	12254.4	12101.1	10474.3	10654	11085.2	14714.6	14614.6	14010.1	6	6	6	5	6	7	5	7	6	6	7	7	10	7	7
UBE2N_HUMAN;UE2NL_HUMAN	6	6	5.973	1.04e-08	1.27017	Phase I	Phase IIIA	Ubiquitin-conjugating enzyme E2 N OS=Homo sapiens GN=UBE2N PE=1 SV=1	33644.9	33146.9	33220.4	31317	31226.2	30425.5	26557.7	26214.1	25967.6	30983.5	31178.1	30935.1	29332	28233.1	28342.7	9	11	7	8	6	9	7	9	7	9	10	6	10	7	8
IDHP_HUMAN	11	8	10.963	1.04e-08	1.38087	Phase IIIA	Phase I	Isocitrate dehydrogenase [NADP], mitochondrial OS=Homo sapiens GN=IDH2 PE=1 SV=2	20204.2	20583.1	20683	24287.2	23884.8	23935.9	28741	28170.2	27971.6	23070.9	24125.8	23028.5	25321.1	25021.8	24424.3	11	8	11	9	13	8	10	10	11	12	10	12	9	13	12
MYL9_HUMAN	19	5	18.935	1.17e-08	2.1236	Phase I	Phase IIIC	Myosin regulatory light polypeptide 9 OS=Homo sapiens GN=MYL9 PE=1 SV=4	84982.7	90549.5	95662.4	52081.7	52904.4	56365.3	59317.8	58974.5	60856.7	45181	48448.2	46298.2	40341.6	42590.5	44772.9	11	12	11	12	11	8	12	13	11	12	9	11	10	9	9
DBNL_HUMAN	4	3	3.98	1.28e-08	2.2612	Phase IIIC	Phase I	Drebrin-like protein OS=Homo sapiens GN=DBNL PE=1 SV=1	1203.89	1126.8	1232.01	1489.02	1482.09	1320.24	1365.7	1302.27	1420.5	1470.18	1329.85	1391.98	2687.08	2731.5	2637.36	3	3	2	3	3	4	6	4	5	4	4	4	4	5	5
CRYAB_HUMAN	6	6	5.891	1.29e-08	1.57769	Phase I	Phase IIIA	Alpha-crystallin B chain OS=Homo sapiens GN=CRYAB PE=1 SV=2	25979.5	26507.3	26222.6	19340.5	18945.3	18267.7	16673.5	16727	16488.3	16982.7	17543.4	16328.3	18972	19550.4	18095.5	9	6	5	2	3	5	4	4	3	4	6	6	5	4	4
ARC1B_HUMAN	3	3	2.991	1.31e-08	1.5891	Phase IIIC	Phase IIIA	Actin-related protein 2/3 complex subunit 1B OS=Homo sapiens GN=ARPC1B PE=1 SV=3	2924.49	3215.4	3172.75	3176.84	3176.47	3178.07	2769.6	2754.24	2694.26	3569.59	3747.41	3686.31	4339.55	4405.51	4314.32	1	2	4	2	2	5	3	5	2	2	2	3	1	3	2
RS4X_HUMAN;RS4Y1_HUMAN	9	9	8.959	1.36e-08	1.25695	Phase IIA	Phase IIIA	40S ribosomal protein S4, X isoform OS=Homo sapiens GN=RPS4X PE=1 SV=2	32563.8	33469.6	33578.4	38207	38393.2	39318.8	30697.7	30736.6	30788.4	35168.2	36000.2	34674.4	32000.9	32106.4	32296.6	9	9	10	10	10	10	9	7	10	10	14	10	9	14	11
APEX1_HUMAN	6	5	5.976	1.43e-08	1.51682	Phase IIA	Phase I	DNA-(apurinic or apyrimidinic site) lyase OS=Homo sapiens GN=APEX1 PE=1 SV=2	8931.06	9045.54	8643.77	13243.1	13515.4	13619.9	9107.99	9712.57	9419.26	9506.14	9106.79	9419.87	9871.99	10124.9	9536.3	4	4	5	7	5	5	7	8	4	6	5	7	7	5	5
ERH_HUMAN	2	2	1.994	1.46e-08	1.5093	Phase I	Phase IIIA	Enhancer of rudimentary homolog OS=Homo sapiens GN=ERH PE=1 SV=1	17444.8	17629.5	16850.7	15302.3	16001.8	15436.5	11702.1	11422.7	11278.5	12440.9	12695.8	12022	16047.5	15776.9	14983	3	3	4	5	5	5	5	5	5	5	4	4	5	6	5
PGK1_HUMAN;PGK2_HUMAN	21	19	20.781	1.49e-08	1.18236	Phase IIIB	Phase IIA	Phosphoglycerate kinase 1 OS=Homo sapiens GN=PGK1 PE=1 SV=3	152269	151156	149885	139585	140398	140408	161122	162035	159525	164463	168182	164409	167309	165674	161908	29	26	27	25	27	27	32	33	30	28	31	29	33	36	33
NONO_HUMAN	8	7	7.969	1.49e-08	1.24782	Phase IIA	Phase IIIB	Non-POU domain-containing octamer-binding protein OS=Homo sapiens GN=NONO PE=1 SV=4	24368.9	23779.9	23996.2	30002	29599.1	30197.9	25539	24727.2	24780.7	24122.1	24520.6	23321.9	28580.1	28916.7	28719.9	8	11	12	12	13	10	14	10	12	12	8	14	12	13	13
LPP_HUMAN	5	5	4.985	1.54e-08	2.41874	Phase IIIC	Phase IIIB	Lipoma-preferred partner OS=Homo sapiens GN=LPP PE=1 SV=1	8896.71	9199.41	8973.32	5819.22	5926.65	5669.79	5490.15	5711.67	5653.15	4248.15	3752.76	4683.04	9693.14	10553.1	10433	8	5	10	6	5	3	6	7	7	6	3	6	8	13	10
ASAH1_HUMAN	5	4	4.972	1.64e-08	1.56399	Phase IIIB	Phase IIA	Acid ceramidase OS=Homo sapiens GN=ASAH1 PE=1 SV=5	8753.73	8880.01	9563.2	6956.2	7065.45	7334.95	7744.5	7768.15	7364.58	11208	10943.8	11249.8	10279.3	10085.3	10120.4	5	7	6	6	6	6	7	6	5	6	5	7	7	7	6
HNRPQ_HUMAN	10	7	9.937	1.73e-08	1.60198	Phase IIA	Phase IIIC	Heterogeneous nuclear ribonucleoprotein Q OS=Homo sapiens GN=SYNCRIP PE=1 SV=2	11811.5	11741.6	11315.5	15165.1	15529.9	15959.7	14067.9	14268	14498.8	12860.8	13186.8	13019.7	9164.49	9886.22	10072.4	4	6	2	6	5	7	8	8	5	6	4	6	4	4	7
RPN1_HUMAN	10	9	9.917	1.83e-08	1.54838	Phase IIIA	Phase IIIB	Dolichyl-diphosphooligosaccharide--protein glycosyltransferase subunit 1 OS=Homo sapiens GN=RPN1 PE=1 SV=1	11161.3	10559	11057.6	9372.72	9260.78	9488.77	13621.3	14342.7	14363.7	8997.56	9022.01	9317.19	10293.8	10919.6	10209.1	7	4	5	6	6	7	7	9	9	6	7	5	8	7	6
CD14_HUMAN	2	2	1.994	1.88e-08	4.40134	Phase IIIC	Phase IIIA	Monocyte differentiation antigen CD14 OS=Homo sapiens GN=CD14 PE=1 SV=2	832.531	731.065	672.63	661.846	801.9	752.365	214.124	202.173	239.418	851.07	1048.35	837.417	944.66	938.331	1003.03	1	0	2	2	0	2	1	0	1	2	2	2	1	2	2
DHSO_HUMAN	2	2	1.98	1.91e-08	2.23336	Phase IIIA	Phase IIIB	Sorbitol dehydrogenase OS=Homo sapiens GN=SORD PE=1 SV=4	1636.62	1598.32	1513.07	1978.16	1876.54	1816.9	2398.75	2441.79	2588.27	1123.48	1069.02	1133.8	1576.71	1768.06	1769.23	1	1	2	2	4	2	2	1	1	1	3	1	1	2	1
CERU_HUMAN	4	4	3.988	2.04e-08	1.75351	Phase IIIB	Phase IIA	Ceruloplasmin OS=Homo sapiens GN=CP PE=1 SV=1	5091.66	4601.78	4599.14	4202.47	4218.52	4415.62	4600.41	4741.87	4816.38	7357.5	7434.21	7717.41	4740.68	4899.96	4979.12	5	4	4	5	5	5	4	5	4	5	6	4	3	5	5
MYH9_HUMAN	41	34	40.702	2.08e-08	1.34947	Phase IIIA	Phase IIA	Myosin-9 OS=Homo sapiens GN=MYH9 PE=1 SV=4	60687.7	58247.1	58954.4	47959.4	48008.8	50400.4	66324.6	65831.9	65363.8	49235.5	51428	49431.1	52670.6	53555	53212.4	33	28	27	32	28	28	37	34	38	32	29	30	34	35	36
H10_HUMAN	3	3	2.984	2.09e-08	1.55335	Phase IIIA	Phase IIIB	Histone H1.0 OS=Homo sapiens GN=H1F0 PE=1 SV=3	7502.09	7535.16	7550.74	6504.68	6094.59	6608.99	9208.56	9379.86	9421.64	5815.66	6013.6	6202.78	7749.42	7996.17	8213.91	4	3	4	6	3	4	3	3	6	3	2	2	5	5	5
CATB_HUMAN	6	6	5.899	2.39e-08	1.44129	Phase IIIC	Phase IIIA	Cathepsin B OS=Homo sapiens GN=CTSB PE=1 SV=3	24270.9	24170.2	24891.7	22431.3	23721.4	21664.9	20611.1	20042.7	20146.3	27679.7	27191.2	27922.1	29479.4	29081.6	29069.2	5	6	7	6	9	5	6	4	5	5	8	6	9	5	7
TBB5_HUMAN;TBB1_HUMAN	34	7	33.83	2.4e-08	1.286	Phase IIA	Phase I	Tubulin beta chain OS=Homo sapiens GN=TUBB PE=1 SV=2	77776.9	74723.2	74938.3	96893.7	95888.1	99704.1	78453.3	78533.8	79479.6	74024.9	77332.1	77031.5	94288.5	92519.9	91309.3	14	14	15	17	21	16	15	20	14	15	17	18	15	17	15
HEMO_HUMAN	5	4	4.95	2.42e-08	1.45811	Phase IIIB	Phase I	Hemopexin OS=Homo sapiens GN=HPX PE=1 SV=2	12345.5	12557.2	12479	15136.1	15494.1	15590.9	15053.8	15866.4	15956	18328.7	18145.2	18032.8	16337.1	16883.7	15835.9	4	11	3	6	5	4	5	8	4	8	5	7	5	8	4
PEBP1_HUMAN	14	14	13.926	2.57e-08	1.35052	Phase IIA	Phase IIIB	Phosphatidylethanolamine-binding protein 1 OS=Homo sapiens GN=PEBP1 PE=1 SV=3	77234.3	73438.6	71882.2	74681.3	73851.8	74414	63536.7	64839.1	65372.6	54913.2	54578.4	55591	63835	65920.6	65642	14	19	16	16	20	17	17	20	20	16	17	20	15	18	16
ROAA_HUMAN	5	5	4.971	2.63e-08	1.43724	Phase IIIA	Phase I	Heterogeneous nuclear ribonucleoprotein A/B OS=Homo sapiens GN=HNRNPAB PE=1 SV=2	10412.5	10181.3	9856.71	10441	10195.5	10361.5	14773.3	14756.8	14234.8	11170.8	10928	11512.9	11605.2	10997	11294	7	8	8	9	7	8	9	9	9	7	9	8	7	10	8
LSM3_HUMAN	2	2	1.987	2.9e-08	1.67884	Phase I	Phase IIIA	U6 snRNA-associated Sm-like protein LSm3 OS=Homo sapiens GN=LSM3 PE=1 SV=2	9981.72	9704.31	8997.17	7813.53	8311.21	8029.79	5597.09	5741.96	5746.03	6897.45	6904.33	7018.7	7411.77	7062.72	7093.47	10	6	4	4	3	4	4	4	3	7	5	11	4	4	4
RL7_HUMAN	9	9	8.966	2.9e-08	1.28366	Phase IIA	Phase IIIA	60S ribosomal protein L7 OS=Homo sapiens GN=RPL7 PE=1 SV=1	63288.6	63770.5	63817.7	72975.6	76352.7	74162.2	57344.6	58334.1	58425.9	65678.9	66029.5	66063.5	61487.4	64042.5	63306.5	11	16	13	14	13	14	14	13	13	13	11	12	14	12	12
ATD3A_HUMAN	2	2	1.987	2.91e-08	1.86076	Phase IIIA	Phase I	ATPase family AAA domain-containing protein 3A OS=Homo sapiens GN=ATAD3A PE=1 SV=2	731.41	672.384	681.926	1219.6	1227.47	1092.25	1339.1	1315.38	1226.55	812.574	822.21	839.695	751.499	784.669	802.222	1	1	2	2	3	3	2	2	2	1	2	2	2	2	2
ROA3_HUMAN	10	10	9.97	2.97e-08	1.17536	Phase IIA	Phase I	Heterogeneous nuclear ribonucleoprotein A3 OS=Homo sapiens GN=HNRNPA3 PE=1 SV=2	38887.6	39015.8	39412.6	45578.4	45752.1	46558	45028.9	45182.3	45028.2	43497	43874.4	43121.3	41083.2	42377.7	42271.6	14	13	13	12	13	16	16	14	17	13	16	15	11	15	13
CO6A2_HUMAN	18	16	17.945	3.01e-08	1.54439	Phase I	Phase IIA	Collagen alpha-2(VI) chain OS=Homo sapiens GN=COL6A2 PE=1 SV=4	99978.8	102856	101742	64866.5	63435.9	68912.8	69115.7	72201	70476.9	88074	86277.9	86471.1	81005.2	85951	86854.7	28	36	22	26	23	24	24	29	31	26	32	29	22	31	23
ANGT_HUMAN	4	4	3.966	3.02e-08	1.79833	Phase IIIB	Phase IIA	Angiotensinogen OS=Homo sapiens GN=AGT PE=1 SV=1	1190.75	1128.37	1197.72	1128.47	1060.92	1063.65	1269.96	1384.08	1321.64	1897.7	2032.42	1919.89	1427.6	1367.56	1326.25	1	1	2	1	2	1	1	2	3	2	2	2	2	2	2
PSA2_HUMAN	7	7	6.938	3.22e-08	1.53275	Phase IIIB	Phase I	Proteasome subunit alpha type-2 OS=Homo sapiens GN=PSMA2 PE=1 SV=2	5999.38	6076.57	5704.38	8413.32	8980.46	9050.83	8005.96	7624.81	7659.66	8845.96	9341.25	9065.5	6629.35	6736.65	6467.6	4	5	5	6	4	5	5	4	5	7	3	6	3	5	5
AOC3_HUMAN	8	7	7.963	3.38e-08	1.72894	Phase I	Phase IIIA	Membrane primary amine oxidase OS=Homo sapiens GN=AOC3 PE=1 SV=3	23294.5	24616.8	24605.5	14126.2	13670.8	14371.3	14431.7	14281.7	13229.5	15536.7	16915.8	16913.6	18033.3	17876.1	17208.5	9	9	11	3	3	4	2	6	4	6	8	5	8	6	7
LDHA_HUMAN	15	15	14.858	3.48e-08	1.16593	Phase IIIB	Phase I	L-lactate dehydrogenase A chain OS=Homo sapiens GN=LDHA PE=1 SV=2	122172	122527	120933	138420	140286	138051	127992	127943	130536	140378	144088	141834	130215	131531	128914	21	26	23	21	24	25	21	23	22	20	22	25	21	29	21
F16P1_HUMAN	4	3	3.956	3.57e-08	1.69306	Phase IIIB	Phase IIA	Fructose-1,6-bisphosphatase 1 OS=Homo sapiens GN=FBP1 PE=1 SV=5	3158.12	3287.1	3018.12	2109.59	2127.42	2273.41	2038.51	2310.78	2207.18	3670.34	3753.57	3598.66	3179.42	3137.05	3169.65	2	1	4	2	2	2	2	2	3	4	5	3	4	3	3
EFTU_HUMAN	14	10	13.895	3.59e-08	1.39095	Phase IIA	Phase IIIB	Elongation factor Tu, mitochondrial OS=Homo sapiens GN=TUFM PE=1 SV=2	27129.7	25545.6	25323	30211.4	30750	30098.8	28443	27358.8	27550.2	21477.7	22368.3	21620.5	29933.2	29666.6	30161.4	13	11	14	9	12	15	15	11	10	8	11	9	11	15	14
APMAP_HUMAN	7	7	6.979	3.64e-08	1.42916	Phase I	Phase IIIA	Adipocyte plasma membrane-associated protein OS=Homo sapiens GN=APMAP PE=1 SV=2	19266.8	18897.1	19260.7	16836.4	16089.2	17029.2	13558.3	13494.6	13127.9	16770.6	16202.6	16784.5	16609.9	16041.8	15885.4	9	7	10	11	11	10	8	6	8	7	6	9	8	9	8
EF2_HUMAN	33	29	32.693	3.66e-08	1.24335	Phase IIIA	Phase I	Elongation factor 2 OS=Homo sapiens GN=EEF2 PE=1 SV=4	101562	102099	100328	108339	106048	109850	125183	126015	126768	110452	108640	108128	99293.5	104010	101479	31	33	32	38	29	33	41	40	40	30	33	33	34	37	36
RL27A_HUMAN	2	2	1.994	3.75e-08	1.33938	Phase IIA	Phase IIIA	60S ribosomal protein L27a OS=Homo sapiens GN=RPL27A PE=1 SV=2	36104.8	35522.2	33811	38365.1	38521.3	38900.8	29010.6	29006.1	28431.8	31545.9	32017.8	30829.4	33305.5	33244	33187.8	5	6	6	4	6	5	5	5	5	5	6	7	5	5	5
KAP2_HUMAN	9	9	8.866	4.08e-08	1.3442	Phase I	Phase IIIC	cAMP-dependent protein kinase type II-alpha regulatory subunit OS=Homo sapiens GN=PRKAR2A PE=1 SV=2	23908	24420.9	24592.6	19775.9	19180.5	19055.9	21605.2	21843	22631.5	20613.8	20283.4	19844.1	17890	18470.7	17888.3	8	8	6	9	11	10	9	8	10	6	4	8	7	9	10
RS16_HUMAN	6	6	5.968	4.13e-08	1.27035	Phase IIA	Phase IIIA	40S ribosomal protein S16 OS=Homo sapiens GN=RPS16 PE=1 SV=2	59618.7	61120.8	58970.5	68416.3	67743.8	68372.1	53191.6	54540.9	53272.5	62984.4	63251.7	61324.2	54634.3	56531.8	54195.7	14	16	15	17	17	19	14	14	13	14	16	16	14	13	13
SH3L1_HUMAN	4	4	3.988	4.17e-08	1.45016	Phase I	Phase IIIA	SH3 domain-binding glutamic acid-rich-like protein OS=Homo sapiens GN=SH3BGRL PE=1 SV=1	24796.2	25783.7	26492	18118.7	17484.4	18532.5	17791.8	17787.2	17568	18791.9	19526.6	18216.2	19322.4	18962.6	19131	5	8	8	8	7	4	6	6	7	9	8	5	5	6	8
BASP1_HUMAN	2	2	1.96	4.33e-08	1.75178	Phase I	Phase IIIB	Brain acid soluble protein 1 OS=Homo sapiens GN=BASP1 PE=1 SV=2	1360.44	1419.07	1393.42	1041.54	1011.83	937.566	1096.3	1033.88	1006.94	762.998	810.713	808.399	1309.35	1288.67	1246.28	1	1	1	1	2	2	2	1	1	1	1	0	1	2	1
RS27_HUMAN	3	3	2.991	4.56e-08	1.31547	Phase IIA	Phase IIIA	40S ribosomal protein S27 OS=Homo sapiens GN=RPS27 PE=1 SV=3	11996	12367.5	12644.5	14814.7	15323.4	14916.1	11366.4	11309.6	11573.6	12194.7	12557.6	12559.1	11612.1	11840.9	11946.6	3	2	3	4	2	2	2	2	4	3	3	3	2	6	3
GDIB_HUMAN	21	14	20.923	4.71e-08	1.13614	Phase IIIA	Phase IIIC	Rab GDP dissociation inhibitor beta OS=Homo sapiens GN=GDI2 PE=1 SV=2	60345.8	59487.8	59363	62534.9	63247.4	62143.2	68163.5	67231.3	66748.2	67055.5	67863.8	66144.9	59953	59259.1	58709.2	19	15	18	15	19	17	17	26	21	19	19	18	22	21	17
LAMC1_HUMAN	6	5	5.95	4.95e-08	2.10012	Phase I	Phase IIIA	Laminin subunit gamma-1 OS=Homo sapiens GN=LAMC1 PE=1 SV=3	10852.7	10583.9	11024.2	5161.97	5535.2	5435.59	5609.71	4825.93	5020.99	7001.75	8008.13	7286.94	7072.55	6749.59	7070.13	5	3	5	7	4	5	5	4	5	4	6	6	5	4	7
CH60_HUMAN	25	25	24.907	5.19e-08	1.58456	Phase IIA	Phase IIIB	60 kDa heat shock protein, mitochondrial OS=Homo sapiens GN=HSPD1 PE=1 SV=2	129901	119475	114815	155432	153768	150091	136272	138635	141280	97833.8	97419.9	94600.7	107385	109991	109246	43	49	47	54	48	50	49	47	52	46	42	44	47	48	44
H2B1A_HUMAN	2	1	1.994	5.33e-08	1.47241	Phase IIIB	Phase I	Histone H2B type 1-A OS=Homo sapiens GN=HIST1H2BA PE=1 SV=3	5174.06	5134.33	5400.69	6828.45	6997.69	6788.68	6236.53	6325.53	6117.93	7718.26	7649.47	7762.53	6435.84	5955.14	6011.48	2	2	2	1	2	2	2	2	1	2	2	2	2	2	2
GFPT1_HUMAN;GFPT2_HUMAN	12	12	11.866	5.35e-08	1.42715	Phase IIA	Phase I	Glutamine--fructose-6-phosphate aminotransferase [isomerizing] 1 OS=Homo sapiens GN=GFPT1 PE=1 SV=3	11687.9	11364.6	10855.9	15946.2	16527.3	15918.8	16371.8	15307.1	15769	14064.9	13956	13928.8	13245.5	13558.5	13397.3	6	9	8	9	11	10	11	11	10	9	11	7	8	10	8
ARP3_HUMAN	10	10	9.96	5.37e-08	1.20277	Phase IIIC	Phase IIA	Actin-related protein 3 OS=Homo sapiens GN=ACTR3 PE=1 SV=3	61526.7	62042.8	62336.9	51445.9	52611.2	50859.2	52606	53985	54609	60983.7	61177.7	62620.1	63210.5	62056.3	61062.1	12	14	10	13	14	15	13	12	12	15	12	13	13	15	14
VDAC2_HUMAN	5	5	4.971	5.39e-08	1.43063	Phase IIIC	Phase I	Voltage-dependent anion-selective channel protein 2 OS=Homo sapiens GN=VDAC2 PE=1 SV=2	11505.7	11964.5	12139.4	13575.4	13368.7	13131.4	13659.8	14574.1	14505.9	14170.3	14218.7	14433.4	17150.5	17000.7	16793.1	5	4	5	5	8	5	5	4	7	5	6	8	7	7	8
PSB9_HUMAN	3	3	2.991	5.47e-08	1.36587	Phase IIIB	Phase IIIA	Proteasome subunit beta type-9 OS=Homo sapiens GN=PSMB9 PE=1 SV=2	10383	9833.68	9901.13	10328.9	10554.3	10849.9	8133.15	8330.5	8318.28	11266.3	11143.3	11439.3	9702.93	9749.1	9460.37	4	6	5	6	5	6	5	4	4	5	4	5	5	5	6
F13A_HUMAN	4	4	3.985	5.57e-08	1.72355	Phase IIIB	Phase IIIA	Coagulation factor XIII A chain OS=Homo sapiens GN=F13A1 PE=1 SV=4	7026.31	6325.93	6203.39	5541.53	5618.08	5288.44	4635.47	4523.8	4862.99	8012.96	8108.69	8046.45	6971.28	7061.11	7098.68	4	5	3	4	3	2	3	3	3	5	4	3	3	3	4
PDCD6_HUMAN	5	5	4.978	5.85e-08	1.27861	Phase IIA	Phase IIIA	Programmed cell death protein 6 OS=Homo sapiens GN=PDCD6 PE=1 SV=1	12166.5	12103.1	12671.1	14894.4	14690.7	15122.7	11716	11663.9	11586	12842.8	13208.3	13090.1	13926.2	14221	13671.6	7	7	8	10	8	10	7	9	7	8	5	10	8	10	9
HN1_HUMAN	4	3	3.984	6.07e-08	1.52827	Phase IIIC	Phase I	Hematological and neurological expressed 1 protein OS=Homo sapiens GN=HN1 PE=1 SV=3	1418.07	1436.72	1418.9	1724.25	1684.04	1599.26	2129.02	2041.75	2203.69	1837.56	1907.27	1778.97	2116.31	2203.52	2211.5	1	2	3	5	4	2	2	2	2	2	1	3	3	2	2
PLMN_HUMAN	2	2	1.994	6.29e-08	1.73998	Phase IIIC	Phase IIIA	Plasminogen OS=Homo sapiens GN=PLG PE=1 SV=2	4136.83	4629.63	4076.68	5146.17	5028.12	5123.45	3776.82	3626.18	3598.22	5579.91	5978.49	5737.87	6238.53	6608.46	6294.91	2	1	2	2	3	3	1	2	3	3	3	3	4	4	5
RPR1B_HUMAN	5	3	4.949	6.45e-08	5.95254	Phase IIIC	Phase IIIB	Regulation of nuclear pre-mRNA domain-containing protein 1B OS=Homo sapiens GN=RPRD1B PE=1 SV=1	885.17	816.621	1010.51	891.868	738.82	964.78	446.894	646.308	626.28	571.075	539.776	482.246	3052.12	3311.82	3119.03	1	1	1	1	1	0	1	0	1	2	1	1	1	2	2
EZRI_HUMAN	14	8	13.943	6.48e-08	1.34273	Phase IIIC	Phase IIA	Ezrin OS=Homo sapiens GN=EZR PE=1 SV=4	18873.8	18140	18702.3	17149.4	17089.8	17176.3	18719.6	17839.3	18619.3	20542.9	20196.3	19729.2	23198	22460.2	23378.9	8	10	7	9	8	10	8	9	13	8	9	10	10	10	14
SRSF2_HUMAN	3	2	2.984	6.69e-08	1.4117	Phase I	Phase IIIA	Serine/arginine-rich splicing factor 2 OS=Homo sapiens GN=SRSF2 PE=1 SV=4	13396.8	13195.2	12768.2	11433.2	12162.9	12137.6	9435.54	9193.6	9252.26	9315.53	9831.72	10004.2	12338.2	12274.4	12004.1	4	3	3	4	4	5	4	3	4	4	5	4	4	5	4
HDGF_HUMAN	10	9	9.809	6.7e-08	1.32039	Phase IIA	Phase IIIB	Hepatoma-derived growth factor OS=Homo sapiens GN=HDGF PE=1 SV=1	23427.5	23735.1	23547.7	23614.2	23799.7	23885.4	18983.4	17839.5	18530.7	18440.8	17736.5	17821.5	18227	18467.5	19622.3	5	5	5	6	7	7	6	3	3	6	3	4	7	4	6
IF4A1_HUMAN	18	11	17.844	6.81e-08	1.3269	Phase IIA	Phase I	Eukaryotic initiation factor 4A-I OS=Homo sapiens GN=EIF4A1 PE=1 SV=1	29723.3	27940.6	28251.6	37652	38473.6	37875.7	35659	36545.3	37626.9	36882.9	37816.1	37017.7	32270	32960.9	32250.3	11	8	10	13	12	8	12	13	10	11	15	10	10	10	9
PARK7_HUMAN	7	5	6.936	6.81e-08	1.31012	Phase I	Phase IIIB	Protein DJ-1 OS=Homo sapiens GN=PARK7 PE=1 SV=2	39649.4	38779.3	39164.4	35307.1	36036.1	37012.3	30557.4	31299.9	31661.7	30058	29874.4	29825.4	29921.1	31916.9	31369.4	8	8	9	8	9	9	9	10	9	9	9	9	7	8	8
QCR2_HUMAN	8	7	7.889	6.99e-08	1.67484	Phase IIIA	Phase I	Cytochrome b-c1 complex subunit 2, mitochondrial OS=Homo sapiens GN=UQCRC2 PE=1 SV=3	6462.08	6033.11	5809.28	8692.61	9427.39	8724.62	10406.1	10169.4	10081.6	7543.08	7780.69	7871.78	9622.51	9222.74	9143.44	7	4	5	7	7	6	8	9	9	5	5	6	8	8	7
RS5_HUMAN	6	6	5.982	7.02e-08	1.48002	Phase IIA	Phase IIIA	40S ribosomal protein S5 OS=Homo sapiens GN=RPS5 PE=1 SV=4	18093.6	18117.5	18879.3	26840.4	27017.6	27151.1	18658.4	17946.6	18130.1	19467.7	19818.5	18571.8	18643.8	19950.8	20359.8	6	7	9	7	8	9	6	10	8	6	7	6	8	5	7
APT_HUMAN	5	4	4.975	7.19e-08	1.5597	Phase IIIB	Phase IIIA	Adenine phosphoribosyltransferase OS=Homo sapiens GN=APRT PE=1 SV=2	34871.2	34885.9	33112	29411.5	29857	30381.4	22267.9	22853.5	21945.7	34860.6	35475.2	34268.8	27137.9	30350.4	28050.7	6	5	6	6	7	5	4	4	3	6	7	5	4	7	7
TENS1_HUMAN	2	2	1.994	7.33e-08	2.41627	Phase I	Phase IIIB	Tensin-1 OS=Homo sapiens GN=TNS1 PE=1 SV=2	2517.31	2541.86	2568.03	1139.7	1033.07	1107.45	1099.64	1234.7	1113.29	1113.32	909.724	1133.56	1669.98	1681.49	1574.68	2	2	2	0	0	1	0	0	1	0	0	0	1	2	1
CALR_HUMAN	6	5	5.982	7.34e-08	1.84143	Phase IIIA	Phase IIIC	Calreticulin OS=Homo sapiens GN=CALR PE=1 SV=1	16020.3	15826	16816.2	16140	16731.6	17254.5	21176.2	21689.3	22436.9	15435.4	15727.9	15751	11223.3	11497	12742.5	6	5	6	2	8	5	6	8	6	5	4	7	7	6	6
COX5B_HUMAN	2	2	1.987	7.34e-08	1.36049	Phase IIIC	Phase I	Cytochrome c oxidase subunit 5B, mitochondrial OS=Homo sapiens GN=COX5B PE=1 SV=2	15586	16231.8	15419.3	18186.6	18383.2	18530.3	19158.3	19008	19040.5	16895.1	17520	16464.2	21693.7	21644.8	20927.2	5	7	5	5	3	5	5	4	6	4	5	5	7	6	6
UGGG1_HUMAN	6	5	5.939	7.61e-08	1.77189	Phase IIIA	Phase IIIB	UDP-glucose:glycoprotein glucosyltransferase 1 OS=Homo sapiens GN=UGGT1 PE=1 SV=3	2771.03	2699.92	2490.03	1655.75	1768.94	1755.57	3039.68	2954.4	3076.52	1595.12	1770.24	1753.81	2108.09	1977.17	1900.23	1	1	3	2	4	2	3	3	6	2	2	1	1	2	3
ROA1_HUMAN;RA1L2_HUMAN	14	13	13.945	7.9e-08	1.27795	Phase IIA	Phase IIIC	Heterogeneous nuclear ribonucleoprotein A1 OS=Homo sapiens GN=HNRNPA1 PE=1 SV=5	68247.4	67881.9	69001.4	83977.2	83391.3	89113.1	76204	75661.2	76756.2	73202.4	71963.1	72320.8	66639	66640.5	67418.2	18	17	15	22	18	22	19	21	21	17	19	20	19	15	18
HMOX2_HUMAN	3	3	2.989	7.93e-08	1.78597	Phase I	Phase IIIA	Heme oxygenase 2 OS=Homo sapiens GN=HMOX2 PE=1 SV=2	9249.22	9408.37	9147.8	5286.42	5540.1	5844.64	5374.94	4845.59	5348.25	5871.07	6224.18	5693.73	5844.5	5635.03	5559.2	1	1	1	4	2	2	1	2	3	2	1	3	2	2	0
G3BP1_HUMAN	6	6	5.958	7.94e-08	1.49248	Phase IIA	Phase IIIA	Ras GTPase-activating protein-binding protein 1 OS=Homo sapiens GN=G3BP1 PE=1 SV=1	6138.95	6346.52	5930.46	8045.82	8240.98	8527.12	5402.44	5739.28	5484.28	6948.7	7016.98	6764.41	5975.91	6053.85	5749.37	1	6	4	5	4	6	8	4	6	5	5	7	5	4	4
RS19_HUMAN	5	4	4.985	8.24e-08	1.20892	Phase IIA	Phase IIIA	40S ribosomal protein S19 OS=Homo sapiens GN=RPS19 PE=1 SV=2	51931.7	50403.8	51923.4	57327.1	57651.4	59210.9	47870.8	48323.3	47893.2	52225.9	53496.8	51925.6	48933.4	48328.5	49048.8	6	5	6	5	7	7	6	7	5	5	7	6	6	8	6
CYTB_HUMAN	3	3	2.991	9.04e-08	1.48896	Phase I	Phase IIA	Cystatin-B OS=Homo sapiens GN=CSTB PE=1 SV=2	24570.3	23107.2	24266.5	16050.8	16741.4	15526.2	19392.9	18608.1	19099	23719.9	24026.3	22341.4	19585.8	19255.7	19223.1	5	5	6	6	4	5	6	6	4	7	6	5	5	6	6
ATPB_HUMAN	41	40	40.877	9.28e-08	1.22625	Phase IIIA	Phase IIIC	ATP synthase subunit beta, mitochondrial OS=Homo sapiens GN=ATP5B PE=1 SV=3	312131	313615	309600	320036	323365	328102	338243	347135	343469	320899	330176	323148	278410	285761	274846	59	64	60	68	64	64	53	69	72	66	59	66	63	62	66
RS2_HUMAN	9	8	8.966	9.4e-08	1.27026	Phase IIA	Phase IIIA	40S ribosomal protein S2 OS=Homo sapiens GN=RPS2 PE=1 SV=2	50232.6	50911.6	49609.3	58865.3	59551.6	57893.8	47257.2	46234.2	45307.7	54477.5	56993.5	54272.9	47662.2	48153.9	46886.2	10	12	10	12	9	12	11	10	9	9	9	11	14	12	16
HNRPU_HUMAN	7	7	6.968	9.43e-08	1.34716	Phase IIIA	Phase IIIB	Heterogeneous nuclear ribonucleoprotein U OS=Homo sapiens GN=HNRNPU PE=1 SV=6	24860.9	23508.5	22860.5	23552	23497.1	23863.6	24858.5	24290.1	24152.1	17762.4	18213.4	18435.6	22700.2	22825.2	22851.9	6	7	8	9	8	10	12	10	10	7	8	8	9	13	7
BGH3_HUMAN	24	24	23.884	9.47e-08	1.23702	Phase IIIB	Phase IIIA	Transforming growth factor-beta-induced protein ig-h3 OS=Homo sapiens GN=TGFBI PE=1 SV=1	90176.9	89647	87758.8	94001.5	94877.7	94594.5	80439.6	79626.7	76464.7	95491	98995.9	98106.6	83215.8	83581.6	83618.7	23	28	29	33	41	35	32	27	30	30	29	34	30	33	29
VWA1_HUMAN	5	4	4.971	9.62e-08	1.56581	Phase I	Phase IIIA	von Willebrand factor A domain-containing protein 1 OS=Homo sapiens GN=VWA1 PE=2 SV=1	5706.17	6009.49	5701.89	5370.72	5229.56	5359.32	3751.13	3714.09	3658.45	4214.01	4144.38	4101.42	4639.72	4079.36	4241.06	3	2	3	3	4	3	1	1	3	3	2	1	7	8	2
RS15A_HUMAN	4	4	3.981	9.94e-08	1.33496	Phase IIA	Phase IIIA	40S ribosomal protein S15a OS=Homo sapiens GN=RPS15A PE=1 SV=2	43924.7	42526.4	40685.9	44228.2	46199.9	46176.8	34207.6	34588.6	33532.9	43110.6	44605.3	42959.9	35782.1	35002	34943.6	14	14	11	12	12	14	15	14	16	13	12	15	10	8	12
NACA_HUMAN	5	5	4.968	1.01e-07	1.31756	Phase I	Phase IIIA	Nascent polypeptide-associated complex subunit alpha OS=Homo sapiens GN=NACA PE=1 SV=1	25114.8	23817.9	23716.9	20754.6	21617.1	20904.8	18262.2	18467.8	18409.6	21381.7	21025.9	20679.3	19685.2	19684.5	19603.6	6	7	4	6	7	8	8	6	7	4	6	8	7	7	7
PARVA_HUMAN	6	5	5.883	1.03e-07	1.39254	Phase I	Phase IIIA	Alpha-parvin OS=Homo sapiens GN=PARVA PE=1 SV=1	5247.27	5233.32	5091.69	4424.64	4313.88	4466.9	3661.08	3617.47	3904.1	4024.04	3950.04	4061.16	4387.33	4316.55	4271.95	5	6	5	5	7	6	5	4	8	4	5	7	6	6	5
KCRU_HUMAN	6	5	5.979	1.04e-07	1.41833	Phase IIIA	Phase IIA	Creatine kinase U-type, mitochondrial OS=Homo sapiens GN=CKMT1A PE=1 SV=1	6202.83	6428.27	6185.59	6287.83	6028.28	6008.57	8821.36	8568.69	8600.36	6843.44	6963.66	6537.9	6325.61	6259.66	6655.37	3	3	4	5	4	4	6	7	4	6	8	6	3	5	6
FUBP2_HUMAN	8	6	7.963	1.1e-07	1.40556	Phase I	Phase IIIB	Far upstream element-binding protein 2 OS=Homo sapiens GN=KHSRP PE=1 SV=4	11057	11349.3	11251.1	9004.9	9030.99	8846.36	9564.34	10164.1	9758.67	8025.47	8290.36	7630.13	10467.7	10565.6	10338.1	7	8	9	8	8	8	9	9	10	9	9	7	10	9	9
COMT_HUMAN	2	2	1.987	1.13e-07	2.09138	Phase IIIA	Phase I	Catechol O-methyltransferase OS=Homo sapiens GN=COMT PE=1 SV=2	1118.91	1258.25	1320.3	2347.92	2132.78	2335.29	2487.96	2544.47	2700.39	1772.75	1783.07	1898.35	2236.53	2089.91	2186.22	1	1	2	4	2	2	2	2	2	4	2	1	1	2	1
ECHB_HUMAN	9	9	8.966	1.15e-07	1.26764	Phase IIIA	Phase I	Trifunctional enzyme subunit beta, mitochondrial OS=Homo sapiens GN=HADHB PE=1 SV=3	18887.3	19746	19608.7	23463.5	23572.6	23500.8	24803.9	24306.2	24719.8	21487.9	22058.5	21422.8	22588.8	23652.9	23329.5	13	9	13	11	13	13	15	14	12	13	11	13	16	12	12
CUTA_HUMAN	5	4	4.985	1.16e-07	1.35708	Phase I	Phase IIIC	Protein CutA OS=Homo sapiens GN=CUTA PE=1 SV=2	12114.6	12021.3	12413	9421.3	9382.44	9169.58	10247.5	9936.14	10039.1	10776.2	11292.3	11311	8819.38	9356.65	8755.96	1	2	2	4	4	2	3	4	4	4	3	4	3	3	4
FUS_HUMAN;RBP56_HUMAN	3	3	2.991	1.22e-07	1.32532	Phase IIA	Phase IIIA	RNA-binding protein FUS OS=Homo sapiens GN=FUS PE=1 SV=1	11470.5	12035.2	12014.9	15024.3	15026.7	14714.1	11757.9	10655.8	11363.3	11399.6	11403.2	11266.5	15173.9	14646.3	14867.2	10	9	7	8	8	9	7	10	6	8	7	8	9	9	9
ANXA3_HUMAN	10	10	9.963	1.24e-07	1.18438	Phase IIIC	Phase I	Annexin A3 OS=Homo sapiens GN=ANXA3 PE=1 SV=3	26728.5	26043.4	25489.1	26139.5	26208.7	26415.4	28605.3	28555.1	29036.5	30182.2	30385.3	30337.1	30210.5	31469.2	31011.2	12	11	10	14	11	11	15	10	13	16	11	13	12	13	13
ACTN1_HUMAN;ACTN3_HUMAN	39	19	38.795	1.25e-07	1.44327	Phase I	Phase IIIB	Alpha-actinin-1 OS=Homo sapiens GN=ACTN1 PE=1 SV=2	62482.6	60732.5	58854.8	52395.9	49280.4	49771.5	49275.8	48027.1	48842.8	41930.2	43207.7	41012.8	53398.7	53659	55594.5	15	23	17	21	18	15	17	15	16	20	17	17	22	19	18
UB2V2_HUMAN;UB2V1_HUMAN	3	3	2.991	1.25e-07	1.3371	Phase I	Phase IIIC	Ubiquitin-conjugating enzyme E2 variant 2 OS=Homo sapiens GN=UBE2V2 PE=1 SV=4	28342.1	27275.4	27217.6	25186.3	25277.5	23995.2	20925.1	21148.9	21155.2	21344	20927	20397.5	20459.5	20067.2	21424.5	8	9	8	10	9	8	7	7	8	8	7	7	8	5	7
PDIA6_HUMAN	13	13	12.907	1.29e-07	1.29828	Phase IIIA	Phase IIIC	Protein disulfide-isomerase A6 OS=Homo sapiens GN=PDIA6 PE=1 SV=1	47501.6	44223.1	45431.4	44025.7	44477.1	44442.2	53303.9	54629.9	54690.1	47575.6	46574.4	46745.8	41718.1	41504.1	42039.3	16	18	14	20	18	17	19	19	17	18	16	18	15	21	21
GBLP_HUMAN	5	5	4.985	1.35e-07	1.33047	Phase IIA	Phase I	Guanine nucleotide-binding protein subunit beta-2-like 1 OS=Homo sapiens GN=GNB2L1 PE=1 SV=3	22515.2	22556.8	21267.6	29250.6	28683.6	30328.8	25675.1	25808.3	26398.2	25746.3	26065.4	25900	21974.4	21687	22692.9	7	7	7	9	9	11	10	8	10	7	10	8	6	6	8
CMC2_HUMAN;CMC1_HUMAN	4	4	3.979	1.36e-07	2.17133	Phase IIIC	Phase I	Calcium-binding mitochondrial carrier protein Aralar2 OS=Homo sapiens GN=SLC25A13 PE=1 SV=2	1466.17	1416.34	1525.81	1929.76	1895.55	2154.14	1969.57	1933.28	2084.79	1909.95	2133.96	2197.76	3172.7	3295.96	3103.25	1	3	1	3	4	3	4	2	3	3	3	2	5	4	4
TBA4A_HUMAN;TBA4B_HUMAN	17	3	16.924	1.41e-07	1.29598	Phase IIIA	Phase I	Tubulin alpha-4A chain OS=Homo sapiens GN=TUBA4A PE=1 SV=1	13907.7	13812.1	13499.7	17511.6	17523.5	17706.7	18155.3	17502.5	17762	14181.9	14799.7	13921.4	15318.7	14615.9	15526.3	2	4	4	4	2	3	4	3	3	3	3	2	3	2	4
HNRPC_HUMAN;HNRCL_HUMAN	6	5	5.982	1.42e-07	1.22483	Phase IIA	Phase IIIB	Heterogeneous nuclear ribonucleoproteins C1/C2 OS=Homo sapiens GN=HNRNPC PE=1 SV=4	44036.9	42859.3	41500.4	48272.2	49075.6	48338.7	45674.5	46240.5	46589.3	39627.1	39282.9	40034.6	48045	48655.4	47307.3	10	11	9	12	13	12	10	12	13	12	12	11	14	12	13
PHB_HUMAN	12	12	11.964	1.49e-07	1.23537	Phase IIA	Phase IIIC	Prohibitin OS=Homo sapiens GN=PHB PE=1 SV=1	49581.6	48870.8	49253.5	56784.7	56870.8	58662.8	48546.2	46891.8	47220	51579	52548.8	51787.8	46073.8	47699.6	45713.6	18	21	21	24	21	22	19	22	19	22	19	21	18	20	21
CPSF5_HUMAN	4	4	3.988	1.5e-07	1.39286	Phase IIA	Phase IIIC	Cleavage and polyadenylation specificity factor subunit 5 OS=Homo sapiens GN=NUDT21 PE=1 SV=1	6707.74	6366.01	6337.79	7922.09	7864.33	7733.52	6223.67	6070.83	6390.66	7419.72	8063.93	7570.7	5592.32	5683.21	5610.48	4	4	5	5	4	7	6	3	7	4	4	3	5	4	2
ETHE1_HUMAN	3	3	2.991	1.54e-07	1.63889	Phase IIIB	Phase IIA	Persulfide dioxygenase ETHE1, mitochondrial OS=Homo sapiens GN=ETHE1 PE=1 SV=2	7739.69	6866.16	6773.08	5829.16	5704.74	5367.08	8831.02	8743.28	8894.09	9280.1	9323.54	9095.17	8689.08	8621.9	8369.77	5	5	5	5	4	5	5	4	5	7	6	6	4	7	5
PCKGM_HUMAN	4	3	3.976	1.54e-07	1.54508	Phase IIA	Phase IIIB	Phosphoenolpyruvate carboxykinase [GTP], mitochondrial OS=Homo sapiens GN=PCK2 PE=1 SV=3	6886.15	6577.35	6493.55	9104.56	9249.62	9375.95	8574.26	8104.28	7782.03	5847.3	5963.47	6136.6	6455.24	5969.98	6509.17	4	3	3	4	4	2	4	3	5	2	3	3	3	4	3
TLN1_HUMAN	33	28	32.809	1.7e-07	1.3692	Phase I	Phase IIIB	Talin-1 OS=Homo sapiens GN=TLN1 PE=1 SV=3	36827	36135.7	35706.4	27617	28244.6	26922.8	28340.7	28066.2	28322.2	26911	25117.1	27338.9	30319	30093.8	30603	22	23	19	21	23	21	23	26	21	19	21	18	25	27	23
EMAL4_HUMAN	3	3	2.899	1.72e-07	1.58506	Phase IIIC	Phase I	Echinoderm microtubule-associated protein-like 4 OS=Homo sapiens GN=EML4 PE=1 SV=3	8145.04	8450.77	7939.87	12065.9	12039.7	11648.4	10522.8	11356.6	11241.4	11473.5	11639.7	10996.7	13609	12502.9	12778.7	1	0	1	0	2	2	0	4	2	1	0	0	0	2	1
ATPA_HUMAN	28	26	27.871	1.74e-07	1.23864	Phase IIIB	Phase IIIC	ATP synthase subunit alpha, mitochondrial OS=Homo sapiens GN=ATP5A1 PE=1 SV=1	239913	232475	224480	224779	227910	225076	224627	226801	228493	235175	240107	235563	189975	192282	191633	53	55	50	55	54	55	55	55	62	59	57	57	55	52	54
ETFA_HUMAN	11	11	10.964	1.8e-07	1.33519	Phase IIIA	Phase I	Electron transfer flavoprotein subunit alpha, mitochondrial OS=Homo sapiens GN=ETFA PE=1 SV=1	10407.6	9813.1	9993.15	11734.8	11868.2	11396.9	13292.6	13309.7	13739	11592.6	11657.6	11708.6	12943.5	12344.7	12788.7	8	6	6	11	8	11	13	9	12	7	10	11	10	8	9
PSA7_HUMAN;PSA7L_HUMAN	6	5	5.957	1.81e-07	1.31425	Phase IIIB	Phase I	Proteasome subunit alpha type-7 OS=Homo sapiens GN=PSMA7 PE=1 SV=1	8378.03	7991.88	7783.78	10011	9859.68	9823.54	9167.44	8974.08	9177.68	10660.2	10535.9	10547.9	8490.99	8752.14	8304.08	5	8	4	6	6	6	6	7	6	7	7	6	5	7	7
HBD_HUMAN;HBG2_HUMAN	24	6	23.663	1.86e-07	1.62991	Phase I	Phase IIA	Hemoglobin subunit delta OS=Homo sapiens GN=HBD PE=1 SV=2	58030.2	53368.5	52818.4	35063.1	34228.9	31460.2	49716.2	49942.3	50812.6	38798.3	38125.1	35685.2	39911.1	38534	39130.8	9	7	9	7	10	9	9	12	8	8	11	8	9	8	9
H12_HUMAN	5	1	4.983	1.87e-07	2.29844	Phase IIIA	Phase IIIB	Histone H1.2 OS=Homo sapiens GN=HIST1H1C PE=1 SV=2	5654.82	6162.05	6129.87	2918.28	2828.6	3274.46	6658.1	7268.43	6187.69	2562.21	3061.05	3128	4258.06	4587.75	4223.49	3	3	3	3	1	2	3	3	3	2	2	2	3	3	3
KTHY_HUMAN	4	4	3.949	1.95e-07	1.25769	Phase IIA	Phase IIIB	Thymidylate kinase OS=Homo sapiens GN=DTYMK PE=1 SV=4	3833.73	3975.38	3810.6	4161.62	4138.56	4300.63	3477.76	3423.36	3344.48	3431.31	3286.52	3301.21	3990.51	3944.49	4001.76	0	2	0	1	2	1	1	3	2	1	1	0	0	2	0
LMNA_HUMAN	24	19	23.796	1.97e-07	1.29786	Phase IIIC	Phase IIA	Prelamin-A/C OS=Homo sapiens GN=LMNA PE=1 SV=1	57041.2	58225.1	59454.5	49733.9	51009.7	47761.4	59662.6	57189.8	57706.3	51663.1	51015	50688.8	63694.6	63950.3	65094.6	21	22	20	23	23	24	22	25	25	24	22	25	23	25	26
EHD2_HUMAN	12	10	11.957	1.99e-07	1.22305	Phase I	Phase IIIB	EH domain-containing protein 2 OS=Homo sapiens GN=EHD2 PE=1 SV=2	21516.2	21267.8	21773.2	19597.6	19381.4	19645	19552.3	19362.5	19014.3	17927.8	17656.2	17199.9	20538.7	21296.9	20672.8	8	9	6	10	8	7	8	8	11	6	5	6	8	8	5
K1C19_HUMAN	24	11	23.87	2.01e-07	1.87098	Phase IIIC	Phase IIA	Keratin, type I cytoskeletal 19 OS=Homo sapiens GN=KRT19 PE=1 SV=4	59344.4	55272.1	53184.9	42417.3	44604.6	45311.8	74734.4	71681.6	76679.5	65208.9	75765.8	66084.1	81654.7	82614.9	83323.8	17	16	17	17	15	16	20	21	20	15	22	16	17	20	19
KNG1_HUMAN	2	2	1.994	2.03e-07	1.26103	Phase IIIB	Phase I	Kininogen-1 OS=Homo sapiens GN=KNG1 PE=1 SV=2	10475.4	10123.7	10033.8	11090.8	11360.6	11596.7	11516.6	11125.4	11239	12739.7	12952.4	12936.9	10627	10484.6	10317.8	2	2	2	1	2	2	2	2	3	2	2	3	1	2	1
PABP1_HUMAN;PABP3_HUMAN;PABP4_HUMAN	8	7	7.969	2.04e-07	1.3305	Phase IIA	Phase IIIB	Polyadenylate-binding protein 1 OS=Homo sapiens GN=PABPC1 PE=1 SV=2	13307.4	13132.9	13126.8	16290.2	15991.6	16645	15415.5	14990.1	15129.6	11708.7	12583.7	12480.7	13780.6	14266.4	14122.8	12	7	10	11	10	11	10	11	12	6	7	9	8	8	10
H2AV_HUMAN	4	3	3.988	2.05e-07	1.65059	Phase I	Phase IIIC	Histone H2A.V OS=Homo sapiens GN=H2AFV PE=1 SV=3 [H2AV_HUMAN,H2AZ_HUMAN]	30265.8	27438	28208.9	25370.2	25856.3	26326.8	21226.6	21220.1	21557.3	25077.4	25707	24175.8	16305.5	17319	18425.2	4	3	5	5	3	6	4	4	2	5	4	4	3	3	4
MTCH2_HUMAN	3	3	2.991	2.05e-07	1.99143	Phase IIA	Phase I	Mitochondrial carrier homolog 2 OS=Homo sapiens GN=MTCH2 PE=1 SV=1	2055.5	2032.73	2039.03	4048.8	4130.14	4023.02	2819.81	2894.27	2933.69	2815.44	2415.07	2965.66	3025.61	3087.72	3114.58	4	4	4	5	5	6	3	5	3	6	4	4	5	7	6
COPA_HUMAN	6	5	5.947	2.07e-07	1.43752	Phase IIIA	Phase IIIB	Coatomer subunit alpha OS=Homo sapiens GN=COPA PE=1 SV=2	6026.04	5965.95	5917.3	5742.58	5116.19	5460.54	7596.33	7588.34	7397.5	5343.23	5186.89	5178.98	5589.2	5726.57	5672.13	1	1	0	5	3	3	5	3	4	3	2	0	4	4	3
GPX3_HUMAN	4	2	3.969	2.1e-07	1.79304	Phase IIIB	Phase IIIA	Glutathione peroxidase 3 OS=Homo sapiens GN=GPX3 PE=1 SV=2	3620.72	3834.32	3794.55	4440.4	4431.75	4154.93	2473.4	2787.7	2510.49	4534.33	4735.18	4665.23	4343.86	3856.13	4092.74	2	2	2	3	2	2	1	1	1	2	2	2	3	3	3
K1C17_HUMAN	9	3	8.924	2.11e-07	2.53448	Phase IIIB	Phase IIIA	Keratin, type I cytoskeletal 17 OS=Homo sapiens GN=KRT17 PE=1 SV=2	1270.43	1287.02	1313.33	737.781	819.162	624.893	637.647	652.603	545.299	1572.57	1511.87	1567.71	1220.97	1128.14	1261.46	1	1	1	1	1	1	0	1	1	2	3	2	3	2	3
MPCP_HUMAN	6	6	5.95	2.12e-07	1.41363	Phase IIIC	Phase I	Phosphate carrier protein, mitochondrial OS=Homo sapiens GN=SLC25A3 PE=1 SV=2	13390.5	13533.2	14290.9	16362.6	16567	17399	19183	18530.3	18239.5	16615.5	17198.2	16405.6	19629.7	19232.3	19400.2	6	6	5	6	8	9	8	9	8	9	7	8	8	5	8
ODPB_HUMAN	5	4	4.978	2.25e-07	1.50185	Phase IIA	Phase I	Pyruvate dehydrogenase E1 component subunit beta, mitochondrial OS=Homo sapiens GN=PDHB PE=1 SV=3	5346.9	5870.59	5552.4	8329.46	8380.7	8475.76	6963.82	7625.34	7400.79	6150.78	6282.31	6034.75	6013.48	6121.18	6309.75	4	4	4	7	3	3	5	4	7	4	4	3	6	5	4
CPVL_HUMAN	2	1	1.987	2.25e-07	2.01413	Phase IIIC	Phase IIIA	Probable serine carboxypeptidase CPVL OS=Homo sapiens GN=CPVL PE=1 SV=2	2007.16	1971.03	1916.92	1544.37	1393.29	1595.05	1114.67	1209.55	1183.73	1739.75	1532.21	1784.86	2367.96	2304.03	2393.49	0	1	2	1	2	1	1	0	1	1	1	1	2	2	2
A1BG_HUMAN	4	4	3.981	2.3e-07	1.54853	Phase IIIB	Phase IIIA	Alpha-1B-glycoprotein OS=Homo sapiens GN=A1BG PE=1 SV=4	8000.48	7968.92	7305.59	7206.78	7222.17	6880.21	6101.53	5943	6272.72	9719.13	9488.45	9157.23	7118.21	7219.25	7004.31	5	6	4	4	5	4	4	4	4	5	6	6	4	5	7
TCPD_HUMAN	11	9	10.935	2.3e-07	1.41792	Phase IIIA	Phase I	T-complex protein 1 subunit delta OS=Homo sapiens GN=CCT4 PE=1 SV=4	9787.47	9174.05	9061.5	12876.4	12739.8	13213.3	13249.7	13477.1	13007.5	11503.5	12296.7	11679.6	11366.7	11098.8	10900.8	6	7	7	9	7	6	6	7	8	6	7	7	5	6	6
REG4_HUMAN	4	4	3.988	2.34e-07	4.77699	Phase IIIA	Phase IIA	Regenerating islet-derived protein 4 OS=Homo sapiens GN=REG4 PE=1 SV=1	1587.99	1268.48	1835.98	1314.4	1418.26	1245.46	6554.91	6572.99	5875.51	1584.93	1200.93	1863.46	3401.54	3537.52	3341.75	1	1	0	1	0	1	5	5	5	1	1	2	6	4	3
H4_HUMAN	12	12	11.899	2.36e-07	1.22278	Phase IIA	Phase IIIA	Histone H4 OS=Homo sapiens GN=HIST1H4A PE=1 SV=2	909692	917245	880684	909376	914424	929697	755622	748162	748051	853609	894778	860639	794768	804539	777843	23	24	20	24	26	26	23	19	26	21	26	23	25	25	23
IGHA1_HUMAN	6	2	5.972	2.37e-07	1.41162	Phase IIIB	Phase IIA	Ig alpha-1 chain C region OS=Homo sapiens GN=IGHA1 PE=1 SV=2	62394.5	67981.6	67571	53422.7	53418.8	51539.7	55707.9	54972.6	54513.9	72597.2	76788.1	74187.9	64144.4	63992.9	61941.4	9	10	13	11	10	9	10	12	9	10	10	11	11	10	10
CAH1_HUMAN	8	8	7.947	2.4e-07	1.62468	Phase I	Phase IIA	Carbonic anhydrase 1 OS=Homo sapiens GN=CA1 PE=1 SV=2	25491.8	25474	24003.1	15398.9	14552.7	16192.2	23464.2	24240.8	23176.9	18600.7	19840.5	20591.5	17903.5	18864.5	18532.9	9	10	8	9	7	6	10	9	9	9	7	9	5	6	8
IF5A1_HUMAN	3	3	2.991	2.43e-07	1.65394	Phase I	Phase IIIC	Eukaryotic translation initiation factor 5A-1 OS=Homo sapiens GN=EIF5A PE=1 SV=2	18658	17742.3	17523.9	14076.4	14472.6	13856.4	14850.7	14845.5	14665.9	15094.1	14891.3	14303.5	11545.6	10932.1	10125.7	5	3	4	5	5	5	3	4	3	4	5	5	4	3	3
LMNB1_HUMAN	5	4	4.978	2.51e-07	1.52266	Phase I	Phase IIIB	Lamin-B1 OS=Homo sapiens GN=LMNB1 PE=1 SV=2	7065.95	7362.74	7718.94	4766.91	4867.53	5059.81	7026.37	7233.56	6623.74	4870.95	4631.67	5042.7	5140.09	5402.3	4951.28	4	4	3	3	3	5	3	4	3	3	3	4	3	3	4
PSA1_HUMAN	8	6	7.961	2.54e-07	1.52689	Phase IIA	Phase IIIA	Proteasome subunit alpha type-1 OS=Homo sapiens GN=PSMA1 PE=1 SV=1	12257.2	12954.9	12326.4	15519.6	15646.5	15085.7	10229.6	10320.6	9741.31	13118.3	14006.1	12775.5	11906.8	11575	11302.1	7	7	11	9	9	11	6	7	10	9	8	10	9	7	9
HCD2_HUMAN	9	9	8.965	2.57e-07	1.31466	Phase IIIB	Phase IIIA	3-hydroxyacyl-CoA dehydrogenase type-2 OS=Homo sapiens GN=HSD17B10 PE=1 SV=3	21606.2	21838.1	20718.3	24500.9	25287.6	23957.4	18707	19131.9	18693.1	25388.1	24890	24042.4	23146.7	22674.5	22472.3	9	12	10	12	11	8	8	9	9	14	11	8	9	10	6
SAHH_HUMAN	11	9	10.953	2.59e-07	1.41278	Phase IIA	Phase IIIB	Adenosylhomocysteinase OS=Homo sapiens GN=AHCY PE=1 SV=4	26922.2	28668.9	28068.2	29627	30213.8	30310.9	28920.4	30432.8	29082.7	21003.3	21784.1	21024.3	27059.1	24937.8	26255.3	10	13	12	13	16	11	14	11	11	12	10	12	11	12	13
THIM_HUMAN	6	6	5.927	2.69e-07	1.38717	Phase IIA	Phase I	3-ketoacyl-CoA thiolase, mitochondrial OS=Homo sapiens GN=ACAA2 PE=1 SV=2	13366.3	12992.7	13003.6	18228.8	17982	18391.7	15133.9	15887.3	15825.7	13923.4	13814.8	12733.7	14880.2	14852.8	14669.3	6	4	5	9	6	7	6	8	8	6	8	7	7	7	6
NB5R3_HUMAN	6	5	5.975	2.7e-07	1.49778	Phase IIIC	Phase I	NADH-cytochrome b5 reductase 3 OS=Homo sapiens GN=CYB5R3 PE=1 SV=3	7441.3	7781.68	8001.39	11105	11116.5	11343.9	9368.68	8825.09	9045.03	10443.7	11683.5	11470.3	11307.8	11734.6	11742.6	5	4	5	5	7	7	4	5	4	3	6	8	7	6	5
PRDX6_HUMAN	13	13	12.954	2.8e-07	1.2403	Phase IIA	Phase IIIA	Peroxiredoxin-6 OS=Homo sapiens GN=PRDX6 PE=1 SV=3	66621.2	65129.3	62940	65114.5	66985.6	64898.7	51806.5	52921.7	54103.1	54550	56611.1	53996.3	54345.7	52810.7	53619	17	17	19	21	14	19	20	20	19	16	18	12	17	18	20
NID2_HUMAN	6	5	5.921	2.96e-07	2.01517	Phase IIIC	Phase IIIA	Nidogen-2 OS=Homo sapiens GN=NID2 PE=1 SV=3	6378.49	6091.32	6047.39	5334.23	5828.91	5127.06	3396.63	3063.64	3492.45	5115.83	5870.13	5332.05	6806.15	6416.5	6833.74	5	3	3	4	2	4	4	4	2	5	6	7	3	8	5
ARPC4_HUMAN	5	4	4.971	3.06e-07	1.37522	Phase IIIB	Phase IIIA	Actin-related protein 2/3 complex subunit 4 OS=Homo sapiens GN=ARPC4 PE=1 SV=3	37041.4	35200.8	34159.4	33410.2	32934.2	34206.4	29906.4	30770.3	30079.7	42045.3	42184.2	40580.1	33063.6	32626.7	31797	9	6	6	8	8	8	6	7	9	10	9	7	9	7	6
RAC2_HUMAN	2	2	1.987	3.08e-07	1.27836	Phase IIIC	Phase I	Ras-related C3 botulinum toxin substrate 2 OS=Homo sapiens GN=RAC2 PE=1 SV=1	12835.6	12685.2	12127.8	14006.3	13464.3	13567.1	12966.7	13398	12839	14566.2	14975.8	14972.2	16169.1	15939.4	16020.2	3	3	4	5	4	4	3	4	4	3	5	3	3	5	6
TIF1B_HUMAN	5	5	4.973	3.08e-07	1.61692	Phase IIIA	Phase IIIB	Transcription intermediary factor 1-beta OS=Homo sapiens GN=TRIM28 PE=1 SV=5	6535.33	6047.26	5869.63	4987.78	4498.9	4826.66	6810.59	7163.73	6627.2	4279.29	4254.89	4207.03	5691.31	5671.02	5445.34	8	7	6	8	8	6	9	9	7	7	7	8	8	9	6
THY1_HUMAN	3	3	2.991	3.2e-07	1.46634	Phase IIIB	Phase IIIA	Thy-1 membrane glycoprotein OS=Homo sapiens GN=THY1 PE=1 SV=2	12942.1	12234.8	12550	11889.7	11736.7	12599.4	9486.61	10144.4	9286.73	14235.5	14265.8	13901.9	10829.1	10545.1	10441.6	3	4	5	6	3	7	4	5	4	5	7	5	3	4	6
TCP4_HUMAN	4	4	3.988	3.27e-07	1.33793	Phase IIA	Phase IIIC	Activated RNA polymerase II transcriptional coactivator p15 OS=Homo sapiens GN=SUB1 PE=1 SV=3	43294.6	43744.1	44319.7	45209.1	45122.9	48239	40129.7	40932.9	40390.8	35517.2	37211.7	36791.6	33287.4	35178.4	35105.4	6	6	9	9	10	9	6	6	8	7	7	6	6	6	6
ACADV_HUMAN	12	10	11.907	3.3e-07	1.57092	Phase IIIC	Phase I	Very long-chain specific acyl-CoA dehydrogenase, mitochondrial OS=Homo sapiens GN=ACADVL PE=1 SV=1	8847.72	10147	9432.29	11340.7	11265.6	11112.3	13626.1	13263.8	12795.7	11752.7	12023.8	11755.8	15232	14583.2	14841.4	6	8	7	9	9	11	11	12	9	9	8	6	13	14	12
RL8_HUMAN	5	5	4.971	3.3e-07	1.54424	Phase IIA	Phase IIIA	60S ribosomal protein L8 OS=Homo sapiens GN=RPL8 PE=1 SV=2	18372.5	19538.7	20082.3	23795.4	23672.5	22615.2	15121.2	15522.3	14740.2	17157.1	16888.8	16992.9	21659.9	22464.8	20134.4	6	8	10	13	10	10	8	7	9	9	10	7	9	7	6
HNRDL_HUMAN	6	4	5.954	3.34e-07	1.41701	Phase I	Phase IIIB	Heterogeneous nuclear ribonucleoprotein D-like OS=Homo sapiens GN=HNRPDL PE=1 SV=3	15965.7	15849.8	14806	12769.6	12671.1	13020.6	11654.8	11659.7	11876.1	11203.4	11060.7	10637.2	12370.8	13059.4	13094.7	6	5	3	7	5	8	7	7	6	7	5	4	7	5	7
AL1A1_HUMAN	9	7	8.971	3.38e-07	1.49211	Phase IIIC	Phase IIIB	Retinal dehydrogenase 1 OS=Homo sapiens GN=ALDH1A1 PE=1 SV=2	19093	19079.8	17904.9	21836.8	22053.9	20905.4	17560.8	18081.7	18573	15218.7	15298.2	15404.2	23324	21547.1	23648.5	7	8	9	6	11	7	11	10	11	9	6	5	11	10	12
NDUAD_HUMAN	4	4	3.985	3.43e-07	1.59465	Phase IIIC	Phase I	NADH dehydrogenase [ubiquinone] 1 alpha subcomplex subunit 13 OS=Homo sapiens GN=NDUFA13 PE=1 SV=3	1825.99	1897.67	1849.34	2858.53	2761.76	2823.96	2699.73	2720.25	2469.56	2930.26	2706.48	2653.23	3091.3	2913.43	2882.25	1	2	1	2	2	2	1	1	3	1	2	2	2	2	4
PPIB_HUMAN	6	6	5.968	3.46e-07	1.31612	Phase IIIA	Phase IIA	Peptidyl-prolyl cis-trans isomerase B OS=Homo sapiens GN=PPIB PE=1 SV=2	47043.2	47706.9	46481.1	43400.4	43843.8	44479	56461.7	59432.3	57469.5	48498.2	49169.5	47093.1	48698.3	48686.5	46326.6	8	9	11	8	9	11	9	11	12	11	9	13	11	10	11
TERA_HUMAN	29	27	28.777	3.55e-07	1.23451	Phase IIIA	Phase IIA	Transitional endoplasmic reticulum ATPase OS=Homo sapiens GN=VCP PE=1 SV=4	93891.5	91453.8	90530.5	84214.7	85228.5	87555	103539	107053	106674	92219.9	92407.9	93561.7	91174.6	93139.4	90943.3	36	32	35	38	30	40	34	43	37	34	34	36	35	39	35
PLSL_HUMAN	19	11	18.935	3.58e-07	1.39806	Phase IIIB	Phase IIA	Plastin-2 OS=Homo sapiens GN=LCP1 PE=1 SV=6	47574.4	43247.7	43510	34762.7	35773.9	35268	39840.4	41062	41787.7	48746.4	50383.3	48791.4	37154.7	37219.1	36156.1	15	15	13	15	18	15	19	16	13	16	20	19	15	20	18
RS20_HUMAN	4	4	3.988	3.63e-07	1.40734	Phase I	Phase IIIA	40S ribosomal protein S20 OS=Homo sapiens GN=RPS20 PE=1 SV=1	44475.7	41581.2	41208.1	39874.5	39336.3	39470.4	29494.3	30496.2	30439	39195.3	37118.9	37168.5	35665.7	36026.6	34262.8	5	7	7	6	6	8	5	5	6	5	5	4	9	7	7
LAMP2_HUMAN	2	2	1.987	3.77e-07	1.52215	Phase I	Phase IIIA	Lysosome-associated membrane glycoprotein 2 OS=Homo sapiens GN=LAMP2 PE=1 SV=2	7282.55	7122.83	6595.81	4782.73	4648.13	4454.24	4518.23	4707.61	4571.17	6211.82	5823.76	5723.41	6238.04	5853.68	5898.3	5	3	6	5	4	5	3	5	4	4	5	5	5	4	4
RS13_HUMAN	5	5	4.985	3.84e-07	1.12022	Phase IIIB	Phase IIIC	40S ribosomal protein S13 OS=Homo sapiens GN=RPS13 PE=1 SV=2	58675.4	58228.1	57205.5	61285.9	61200.4	61371.9	55296	54495.8	55290.7	60878.2	62090.7	61573.4	55002.7	55904.3	53830	6	6	8	7	7	9	6	7	5	7	7	9	9	7	7
PNCB_HUMAN	3	3	2.987	3.87e-07	2.86285	Phase IIIC	Phase I	Nicotinate phosphoribosyltransferase OS=Homo sapiens GN=NAPRT1 PE=1 SV=2	715.696	762.206	786.869	1662.92	1658.88	1519.94	1237.79	979.199	1158.72	1404.54	1143.93	1306.01	1986.06	2251.87	2245.76	2	2	1	2	3	3	4	4	2	2	2	3	5	4	4
RS7_HUMAN	8	8	7.929	3.89e-07	1.27364	Phase IIA	Phase IIIC	40S ribosomal protein S7 OS=Homo sapiens GN=RPS7 PE=1 SV=1	61228.5	57520.7	58854.9	60428.7	61143	59006.1	52232.3	50721.5	52166.5	55573.7	56774.3	56828.3	47812.4	48004.1	45964.3	9	8	9	11	9	10	11	11	10	11	10	11	6	9	12
GELS_HUMAN	21	18	20.905	3.9e-07	1.28126	Phase I	Phase IIIB	Gelsolin OS=Homo sapiens GN=GSN PE=1 SV=1	79863.9	83484.9	82558.7	64828.3	63667.5	66021.4	70858.8	71499.8	70370.6	62603.8	64358.2	64963.6	73730.2	78926.9	78028.7	23	24	24	21	26	26	25	24	23	24	24	25	29	22	34
CTND1_HUMAN	4	4	3.92	3.95e-07	1.68509	Phase IIIA	Phase IIIB	Catenin delta-1 OS=Homo sapiens GN=CTNND1 PE=1 SV=1	2225.07	2149.8	1928.91	2736.83	2930.79	2997.06	3595.93	3484.16	3533.94	2106.95	2163.11	2028.72	2124.64	2343.66	2104.04	1	1	1	2	2	3	5	4	3	2	1	1	3	4	2
PSB10_HUMAN	4	4	3.988	4.17e-07	1.26394	Phase IIIB	Phase IIIA	Proteasome subunit beta type-10 OS=Homo sapiens GN=PSMB10 PE=1 SV=1	8428.03	8652.17	8549.25	7987.4	7968.88	8079.96	7471.05	7405.83	7208.37	9036.57	9591.3	9286.61	7693.66	7461.98	7294.42	4	3	3	4	3	5	2	4	2	4	3	4	3	4	3
CLCA_HUMAN	3	3	2.984	4.18e-07	1.59155	Phase IIIC	Phase IIIB	Clathrin light chain A OS=Homo sapiens GN=CLTA PE=1 SV=1	5961.81	6206.41	6646.81	6026.47	5967.73	6030.25	6381.92	6049.71	6200.7	4619.05	4552.56	4810.05	7072.39	7703.99	7476.06	5	5	4	3	3	3	5	3	5	4	3	3	2	3	4
GPX1_HUMAN	5	5	4.985	4.21e-07	1.40915	Phase I	Phase IIIA	Glutathione peroxidase 1 OS=Homo sapiens GN=GPX1 PE=1 SV=4	6448.63	6055.37	6289.31	5852.58	5555.73	5983.28	4546.14	4512.11	4278.38	6059.5	5813.48	6017.3	5885.59	6051.55	6102.1	6	7	7	5	6	8	6	5	6	7	7	8	9	7	8
NDKA_HUMAN	9	5	8.94	4.29e-07	1.31114	Phase IIA	Phase IIIB	Nucleoside diphosphate kinase A OS=Homo sapiens GN=NME1 PE=1 SV=1	20575.5	20127	19762.8	23180.8	22846.2	23800	18753.7	18552.8	18062.3	17403.8	17545.1	18307.8	18935	18300.1	17872.3	9	7	6	8	6	7	6	7	8	7	6	6	5	6	5
2B19_HUMAN;2B18_HUMAN	4	1	3.95	4.54e-07	3.46836	Phase I	Phase IIIB	HLA class II histocompatibility antigen, DRB1-9 beta chain OS=Homo sapiens GN=HLA-DRB1 PE=1 SV=1	1030.14	877.915	909.894	505.129	428.582	519.214	608.846	621.771	589.87	256.514	327.554	228.403	792.747	752.488	719.267	1	2	1	1	1	1	2	1	1	0	0	0	1	2	1
ROA2_HUMAN	17	17	16.935	4.73e-07	1.24699	Phase IIA	Phase I	Heterogeneous nuclear ribonucleoproteins A2/B1 OS=Homo sapiens GN=HNRNPA2B1 PE=1 SV=2	147850	147996	146519	181252	183010	187364	166524	167829	169572	158733	165102	166362	168853	176319	175298	29	29	28	32	32	32	33	32	35	34	26	25	30	31	32
SPTB2_HUMAN	9	9	8.948	4.82e-07	1.81985	Phase IIIA	Phase IIIB	Spectrin beta chain, non-erythrocytic 1 OS=Homo sapiens GN=SPTBN1 PE=1 SV=2	4866.4	4575.24	4704.26	4355.84	4264.21	4183.09	6061.42	5737.93	6031.81	3463.85	3154.59	3179.69	3473.48	4008.3	3393.57	4	3	10	5	5	1	5	6	8	4	1	1	5	3	1
EIF3E_HUMAN	7	7	6.975	4.92e-07	1.39995	Phase IIA	Phase I	Eukaryotic translation initiation factor 3 subunit E OS=Homo sapiens GN=EIF3E PE=1 SV=1	2803.58	2659.8	2747.32	3905.8	3757.38	3831.38	3719.5	3565.66	3683.59	3569.63	3829.91	3528.97	3561.36	3434.63	3626.57	4	1	3	6	4	4	5	3	7	3	6	3	2	4	5
SPRE_HUMAN	8	6	7.976	4.99e-07	2.22466	Phase IIIA	Phase I	Sepiapterin reductase OS=Homo sapiens GN=SPR PE=1 SV=1	3566.41	2835.15	2825.88	5987.19	5797.16	5413.82	6891.96	6892.91	6743.05	3780.26	3950.49	3642.26	6020.56	5919.53	5302.95	2	3	3	2	7	3	3	2	3	6	2	4	3	5	5
ILK_HUMAN	4	4	3.948	5.03e-07	1.35614	Phase IIIC	Phase IIIA	Integrin-linked protein kinase OS=Homo sapiens GN=ILK PE=1 SV=2	6841.76	6592.54	6312.1	5862.88	6049.55	6044.99	4928.69	5046.91	5012.54	5116.91	5052.92	5318.44	7092.68	6526.78	6706.63	5	4	5	4	6	4	4	3	3	5	3	4	4	3	4
S12A2_HUMAN	6	6	5.982	5.04e-07	1.7676	Phase IIIA	Phase IIIC	Solute carrier family 12 member 2 OS=Homo sapiens GN=SLC12A2 PE=1 SV=1	5706.23	5317.46	5270.2	4818.84	5377.87	4996.83	5862.61	6296.42	6247.01	6226.2	5900.67	6169.97	3194.91	3719.85	3498.27	5	3	2	2	4	7	4	5	5	1	3	5	2	3	3
COR1A_HUMAN	6	6	5.968	5.06e-07	1.25459	Phase IIIB	Phase I	Coronin-1A OS=Homo sapiens GN=CORO1A PE=1 SV=4	19791.9	21293.6	20223	21233.4	21141	21127.3	20973.7	21168.4	21366.1	26024.9	25438.5	25453.4	22888.4	23394.9	22557.6	7	8	7	8	9	9	10	11	10	10	10	10	8	11	12
HP1B3_HUMAN	5	5	4.954	5.09e-07	1.43218	Phase IIIA	Phase IIIB	Heterochromatin protein 1-binding protein 3 OS=Homo sapiens GN=HP1BP3 PE=1 SV=1	1949.81	1982.76	2007.9	2010.17	2004.32	2081.15	2562.48	2391.14	2606.36	1803.2	1779.81	1695.64	2372.69	2583.81	2443.59	1	0	0	0	0	0	0	2	3	2	0	0	0	3	3
PYGB_HUMAN;PYGL_HUMAN;PYGM_HUMAN	19	18	18.887	5.2e-07	1.403	Phase I	Phase IIIA	Glycogen phosphorylase, brain form OS=Homo sapiens GN=PYGB PE=1 SV=5	33343.2	33664.7	32116.8	31509.9	32415.5	30755.9	23808.4	23000.2	23843.2	26271.6	24405.4	26757	29016.3	28096.9	27589	11	16	13	16	17	21	16	14	14	14	10	11	19	16	16
PROF1_HUMAN	15	14	14.902	5.27e-07	1.2129	Phase I	Phase IIIC	Profilin-1 OS=Homo sapiens GN=PFN1 PE=1 SV=2	243895	245460	238801	233822	231164	237455	220229	218942	222263	214842	223144	214706	201300	195628	203415	25	27	29	35	28	32	31	31	31	28	32	29	27	26	23
G6PI_HUMAN	17	15	16.937	5.62e-07	1.29505	Phase IIIB	Phase IIIC	Glucose-6-phosphate isomerase OS=Homo sapiens GN=GPI PE=1 SV=4	50702.8	50990.9	49035.7	45055.8	44975.9	43003.2	51846.3	51309.6	51640.3	57479.9	56739.5	54811.6	45205.4	42750	42565.4	11	12	17	12	14	17	12	14	14	16	13	16	12	12	14
NP1L1_HUMAN	8	6	7.972	5.64e-07	1.49327	Phase IIA	Phase IIIC	Nucleosome assembly protein 1-like 1 OS=Homo sapiens GN=NAP1L1 PE=1 SV=1	5351.72	5264.58	5049.32	6599.22	6643.42	6655.81	6610.4	6298.44	6427.08	5260.83	4736.83	4740.32	4608.78	4200.99	4515.69	5	4	4	5	4	5	4	5	7	6	4	3	4	4	6
RL9_HUMAN	5	5	4.985	5.71e-07	1.35447	Phase IIA	Phase IIIC	60S ribosomal protein L9 OS=Homo sapiens GN=RPL9 PE=1 SV=1	22013.6	21400.2	20912.8	26568.3	27710.5	26613.5	23624.2	21631.3	22332.4	25120.7	25770.4	24991.7	19585.3	19910.2	20227	5	6	5	8	6	6	6	6	8	5	6	6	7	7	6
RS23_HUMAN	3	3	2.991	5.72e-07	1.37127	Phase IIA	Phase IIIA	40S ribosomal protein S23 OS=Homo sapiens GN=RPS23 PE=1 SV=3	11985.3	11817.9	11442.3	13746.9	13782.7	13756.2	10144.9	9843.66	10119.3	11979.3	12337.4	11429.2	11187.9	10687.1	10464.7	5	5	5	5	5	6	4	7	5	5	6	3	4	4	5
HSP71_HUMAN;HSP76_HUMAN;HSP77_HUMAN	18	8	17.938	5.9e-07	1.39032	Phase IIIC	Phase IIIB	Heat shock 70 kDa protein 1A/1B OS=Homo sapiens GN=HSPA1A PE=1 SV=5	46226.5	42785.2	41866.1	37398.8	39425.6	38174.6	39253.6	38566.3	38500.8	36045.9	36386	34734.5	49904.2	49855	49236.3	13	15	12	10	13	13	15	16	13	17	13	15	13	18	14
HN1L_HUMAN	2	2	1.994	6e-07	1.64906	Phase IIIC	Phase IIIA	Hematological and neurological expressed 1-like protein OS=Homo sapiens GN=HN1L PE=1 SV=1	2613.35	2276.14	2503.03	2510.43	2485.69	2681.78	1894.1	1882.77	1953.14	2665.43	2615.97	2757.74	3221.81	3127.63	3099.65	3	3	3	3	4	4	3	3	3	4	4	4	4	4	4
AOFA_HUMAN	4	4	3.988	6.09e-07	1.88799	Phase IIIA	Phase I	Amine oxidase [flavin-containing] A OS=Homo sapiens GN=MAOA PE=1 SV=1	3882.49	3573.26	3948.92	5496.58	5806.56	5832.39	7462.59	7104.38	6964.98	4428.51	4298.74	4998.17	5401.33	5353.44	4913.94	2	0	1	3	3	4	5	4	5	2	2	5	4	4	5
NGAL_HUMAN	4	4	3.988	6.36e-07	1.46812	Phase IIIA	Phase IIA	Neutrophil gelatinase-associated lipocalin OS=Homo sapiens GN=LCN2 PE=1 SV=2	12487.7	14247.3	13268.8	11260	10814.9	11403.3	16128.2	16393.9	16627.9	12358.7	11975.3	12073.7	11797.5	11472.6	11779.9	6	6	4	5	7	7	7	8	8	5	5	6	9	8	7
RL13_HUMAN	6	6	5.975	6.37e-07	1.3555	Phase IIA	Phase IIIB	60S ribosomal protein L13 OS=Homo sapiens GN=RPL13 PE=1 SV=4	53592	53737.9	49374.2	57365.3	57107.5	57107	45400.5	44003.9	43207	41315.7	43544.8	41720.4	45585.8	46347.7	44701.7	9	11	12	11	13	12	9	11	9	9	9	8	9	9	8
GSTO1_HUMAN	7	7	6.954	6.49e-07	1.3014	Phase IIIB	Phase IIA	Glutathione S-transferase omega-1 OS=Homo sapiens GN=GSTO1 PE=1 SV=2	28109.4	28514.4	28865.3	22997	22756.6	23343	26077.3	25887.3	26015.8	29332.9	31238	29351.7	27255.9	28857.9	27439.4	13	17	18	13	15	15	16	19	16	15	17	13	17	17	17
C1QBP_HUMAN	4	4	3.988	6.58e-07	1.4673	Phase IIA	Phase IIIB	Complement component 1 Q subcomponent-binding protein, mitochondrial OS=Homo sapiens GN=C1QBP PE=1 SV=1	20683.8	21457.4	21670.6	24860.7	24970.4	26337.4	25157.7	23962.3	25048.1	16619.7	17898.5	17392.5	17502.6	19450.9	19289.5	5	5	5	8	7	7	8	7	7	6	7	5	7	8	7
H2A2A_HUMAN	6	4	5.976	6.6e-07	1.26469	Phase IIA	Phase IIIA	Histone H2A type 2-A OS=Homo sapiens GN=HIST2H2AA3 PE=1 SV=3	445702	432460	418113	508986	521126	542209	415699	418595	408954	495427	510646	507642	450483	446456	438230	6	10	6	6	5	6	8	6	6	5	6	7	6	7	7
SLIRP_HUMAN	3	3	2.991	6.73e-07	1.53354	Phase IIA	Phase IIIC	SRA stem-loop-interacting RNA-binding protein, mitochondrial OS=Homo sapiens GN=SLIRP PE=1 SV=1	4583.5	4574.08	4187.28	5458.06	5504.27	5142.08	4508.5	4346.53	4179.97	3424.07	3533	3662.39	3530.02	3619.85	3351.62	2	3	2	2	2	4	1	2	3	2	2	1	3	3	4
PTRF_HUMAN	7	7	6.979	6.73e-07	1.6543	Phase I	Phase IIIB	Polymerase I and transcript release factor OS=Homo sapiens GN=PTRF PE=1 SV=1	23194	21293.5	20038.9	15290.2	16003.8	15465.7	17481.3	16729.7	17711.2	13208.7	13374.4	12422.2	16321.5	16070.2	16096.3	8	6	7	7	8	7	7	7	6	5	5	5	8	8	5
KV308_HUMAN	2	1	1.993	6.75e-07	1.66141	Phase IIIB	Phase IIA	Ig kappa chain V-III region CLL OS=Homo sapiens PE=1 SV=2	7999.66	8912.36	8891.19	6250.69	6404.44	6257.24	7771.96	7970.55	7883.05	10595.5	10380.9	10444.9	7557.74	8417.4	7463.36	2	2	3	2	3	3	3	3	3	2	2	4	3	4	3
VIGLN_HUMAN	4	4	3.935	6.76e-07	1.48054	Phase IIIC	Phase IIIB	Vigilin OS=Homo sapiens GN=HDLBP PE=1 SV=2	3090.85	2878.55	3293.14	3866.97	3786.94	4070.18	3936.47	3912.87	3802.2	2809.16	2940.75	2879.53	4324.98	4142.27	4308.96	1	2	1	1	0	2	2	3	2	2	1	3	3	2	3
CTNB1_HUMAN	7	6	6.884	6.76e-07	1.6542	Phase IIA	Phase IIIB	Catenin beta-1 OS=Homo sapiens GN=CTNNB1 PE=1 SV=1	5227.27	4611.17	4695.25	5525.3	5298.72	4967.17	4742.72	4874.13	4770.56	3319.49	2951.47	3275.18	3386.73	3490.54	3607.41	0	2	2	3	5	5	3	5	4	2	2	3	4	2	4
TBA1A_HUMAN	20	7	19.915	6.91e-07	1.26003	Phase IIA	Phase I	Tubulin alpha-1A chain OS=Homo sapiens GN=TUBA1A PE=1 SV=1	129764	129124	127702	158567	162479	166068	136554	143492	139491	132365	139798	135041	147375	149027	147630	16	16	13	14	17	15	14	18	16	15	15	14	16	17	15
RL22_HUMAN	2	1	1.994	6.94e-07	1.45047	Phase I	Phase IIIC	60S ribosomal protein L22 OS=Homo sapiens GN=RPL22 PE=1 SV=2	13738.3	13243	12297.7	10737.2	11037.4	11369.4	9081.1	9654.79	9105.26	10169.5	9886.93	9845.24	9108.33	9144.06	8827.81	2	3	2	2	2	2	3	2	2	2	4	3	2	2	2
RHOA_HUMAN;RHOC_HUMAN	2	2	1.987	7.11e-07	1.4759	Phase IIIC	Phase I	Transforming protein RhoA OS=Homo sapiens GN=RHOA PE=1 SV=1	6876.15	7284.1	7311.76	8934.41	9222.74	8987.11	7875.65	8000.96	7952.17	8062.2	8989.31	8390.86	10937.7	10430.5	10322.3	2	2	3	2	3	3	3	3	3	3	4	3	3	2	4
PGAM1_HUMAN;PGAM2_HUMAN	11	10	10.862	7.59e-07	1.17524	Phase IIA	Phase I	Phosphoglycerate mutase 1 OS=Homo sapiens GN=PGAM1 PE=1 SV=2	29780.2	28887.5	30282	34531.5	34490	35515.2	33193.9	33879.1	33487.2	33546.3	33766.3	33149.7	34840.8	34304	34938.4	10	11	10	13	11	12	13	13	14	16	14	10	10	12	12
G3P_HUMAN	23	22	22.882	7.6e-07	1.14574	Phase IIIA	Phase IIIC	Glyceraldehyde-3-phosphate dehydrogenase OS=Homo sapiens GN=GAPDH PE=1 SV=3	361086	347620	350031	347358	349038	353018	382680	382346	384492	356125	359208	356174	336900	336263	330134	32	30	28	33	31	33	35	33	35	33	43	32	38	35	39
MIME_HUMAN	9	9	8.959	7.64e-07	1.49818	Phase IIIB	Phase IIIA	Mimecan OS=Homo sapiens GN=OGN PE=1 SV=1	48365.8	44162.9	44084.9	33098	33882.4	29525.7	30650.6	31009.8	30483.2	44735.4	48350	44961.9	43848.8	43039	44533.1	11	10	12	14	12	12	11	11	10	14	11	12	14	12	12
TKT_HUMAN	20	20	19.859	7.78e-07	1.13634	Phase IIIA	Phase IIIC	Transketolase OS=Homo sapiens GN=TKT PE=1 SV=3	65896	64672.9	65275.2	66346.3	65479.8	65219.5	68428.4	66732.6	66470.2	62778.1	64528	63237.3	59479.8	58978	58980.8	27	25	25	31	24	24	30	25	33	26	25	27	24	29	27
VATE1_HUMAN	2	2	1.994	7.82e-07	1.30412	Phase I	Phase IIA	V-type proton ATPase subunit E 1 OS=Homo sapiens GN=ATP6V1E1 PE=1 SV=1	6644.45	7065.4	7106.16	5245.36	5353.53	5362.85	5729.07	5530.63	5611.81	6848.31	6435.72	6748.85	6044.5	5921.34	5794.27	3	1	3	3	5	2	2	3	2	3	2	2	1	3	2
EWS_HUMAN	3	3	2.991	7.96e-07	1.4518	Phase IIIC	Phase I	RNA-binding protein EWS OS=Homo sapiens GN=EWSR1 PE=1 SV=1	2271.12	2388.72	2428.53	2742.81	2690.02	2879.06	2798.06	3013.9	2823.46	2632.71	2707.73	2764.71	3425.75	3469.23	3395.92	5	4	3	6	4	7	6	4	6	4	3	5	4	3	6
ANXA6_HUMAN	26	22	25.893	8.22e-07	1.21343	Phase IIIC	Phase IIA	Annexin A6 OS=Homo sapiens GN=ANXA6 PE=1 SV=3	99411.3	94162.4	93170.3	80977	82505	81124	85669	84643.1	86068.2	94701.8	97824.5	94585.4	99852.6	97804.9	99155.4	24	25	21	25	21	23	22	23	30	23	24	27	25	26	24
RL4_HUMAN	10	10	9.961	8.29e-07	1.2606	Phase IIA	Phase IIIB	60S ribosomal protein L4 OS=Homo sapiens GN=RPL4 PE=1 SV=5	44606.6	44554.7	42635.1	51557.4	53220.8	54540.7	46193.9	44913.5	44931.9	42772.5	41677.1	41933.8	41029.1	42501.2	42896.8	12	18	13	16	18	20	14	12	12	17	12	16	14	21	24
ATPG_HUMAN	4	4	3.988	8.32e-07	1.37066	Phase IIIA	Phase I	ATP synthase subunit gamma, mitochondrial OS=Homo sapiens GN=ATP5C1 PE=1 SV=1	5765.81	5990.98	6508.11	7765.32	7797.45	7890.96	8652.55	8153.79	8228.67	8419.96	8165.02	8166.02	6667.7	6543.06	6668.65	5	4	4	6	4	5	5	4	4	6	4	5	5	5	7
CAPG_HUMAN	9	9	8.973	8.44e-07	1.51858	Phase IIIC	Phase IIIA	Macrophage-capping protein OS=Homo sapiens GN=CAPG PE=1 SV=2	24791.2	24345.3	23685.5	26251.8	25320.7	26611.7	21943.7	19704.3	21780.8	26248.4	26200.1	27797.1	32510.3	31448.2	32362.9	8	8	11	8	10	8	11	10	10	9	10	12	9	8	12
HSP7C_HUMAN	30	21	29.834	8.5e-07	1.11326	Phase IIIA	Phase IIIB	Heat shock cognate 71 kDa protein OS=Homo sapiens GN=HSPA8 PE=1 SV=1	149861	151737	148388	158885	159288	160164	159335	160457	162208	142443	146942	143577	154676	155210	153147	34	33	31	36	33	34	35	33	33	34	33	35	35	29	32
CALU_HUMAN	6	5	5.975	8.63e-07	1.62695	Phase IIIA	Phase IIA	Calumenin OS=Homo sapiens GN=CALU PE=1 SV=2	11500.4	12860.2	12671.5	8904.71	8688.22	8994.99	14714.3	14037.1	14505.9	10593.5	12030.3	11246.6	10556.5	10323.2	10636	4	1	3	3	2	4	5	3	4	5	6	3	5	2	3
IF4H_HUMAN	3	3	2.989	8.65e-07	1.55901	Phase I	Phase IIIC	Eukaryotic translation initiation factor 4H OS=Homo sapiens GN=EIF4H PE=1 SV=5	12321.8	11364.9	11195.9	9388.74	10074	9818.4	9086.89	8850.16	9127.27	10365.6	10220.5	10374.6	7055.59	7892.11	7427.17	3	2	3	5	3	5	4	4	4	3	3	3	2	4	4
SAP_HUMAN	7	6	6.906	8.68e-07	1.32713	Phase IIIB	Phase IIA	Proactivator polypeptide OS=Homo sapiens GN=PSAP PE=1 SV=2	40668.9	37735.2	37015	30463	30595.9	29448.7	31748.9	30461.1	30846.3	40400.9	40796.8	38917.9	33905.9	32756.6	32751.4	7	9	10	9	6	5	8	7	7	9	10	6	9	9	8
RAN_HUMAN	5	4	4.985	8.73e-07	1.25374	Phase IIA	Phase I	GTP-binding nuclear protein Ran OS=Homo sapiens GN=RAN PE=1 SV=3	29405.8	30530.8	31792.4	38648.3	38901.1	37454.4	32838.1	32894.5	32135.8	30588.7	31324.6	30804.4	32013.6	31797.8	31635.9	9	8	8	11	11	9	7	10	12	7	10	9	7	6	7
ARF1_HUMAN;ARF3_HUMAN	10	4	9.933	8.91e-07	1.25224	Phase IIA	Phase I	ADP-ribosylation factor 1 OS=Homo sapiens GN=ARF1 PE=1 SV=2 [ARF1_HUMAN,ARF3_HUMAN]	30809	30963.8	30901	39078.4	38788.6	38182.8	33648.6	34581.3	33602.5	37549.6	38575.1	35754	32331.9	33558.5	33251	6	8	9	7	8	7	8	8	7	9	7	9	6	9	8
RL24_HUMAN	3	3	2.984	8.99e-07	1.25225	Phase IIA	Phase IIIA	60S ribosomal protein L24 OS=Homo sapiens GN=RPL24 PE=1 SV=1	34419.2	35266.9	33442.7	36611.9	36489.1	37958.4	29298.6	29988.1	29401	31945.9	32448.3	32206.7	32392.7	31818.7	30884.5	7	7	8	10	9	8	7	7	8	8	8	8	10	7	8
HXK1_HUMAN;HXK2_HUMAN	7	5	6.96	9.01e-07	1.36844	Phase IIIC	Phase I	Hexokinase-1 OS=Homo sapiens GN=HK1 PE=1 SV=3	5766.58	5900.69	5927.15	6359.89	6144.37	6357.05	6754.34	6509.1	6673.2	6626.52	6727.16	6329.79	8260.58	8168.47	7647.82	4	2	1	4	3	2	3	2	3	2	5	6	4	5	4
HS905_HUMAN	4	1	3.92	9.34e-07	1.306	Phase IIA	Phase IIIA	Putative heat shock protein HSP 90-alpha A5 OS=Homo sapiens GN=HSP90AA5P PE=1 SV=1	18127.8	17001.1	17581.7	18635.9	18015	18477.2	13422.9	14298	14490.6	17745.4	17411.8	17448.3	15539.7	15876.2	15708.3	0	1	0	0	0	0	2	1	0	0	0	0	0	2	0
PAIRB_HUMAN	9	9	8.889	9.44e-07	1.6798	Phase IIA	Phase IIIC	Plasminogen activator inhibitor 1 RNA-binding protein OS=Homo sapiens GN=SERBP1 PE=1 SV=2	9217.64	10026.8	10486.2	14803.7	14273.7	16020.1	11319.5	11533.3	12272.1	11075.5	10997.3	10683.6	8684.94	9128.1	9033.89	4	6	4	7	6	8	4	4	4	2	4	5	3	4	2
HEXB_HUMAN	8	5	7.902	9.52e-07	1.3254	Phase IIIB	Phase IIA	Beta-hexosaminidase subunit beta OS=Homo sapiens GN=HEXB PE=1 SV=3	12354.3	12582	11988.1	11340.5	11228.3	11017.6	12943.4	11760.1	12576.4	14820.3	14990	14705.1	14619.3	14412.8	14023.8	4	6	6	7	8	6	5	5	6	4	6	8	9	7	8
LA_HUMAN	5	4	4.985	9.78e-07	1.64311	Phase IIIA	Phase IIIC	Lupus La protein OS=Homo sapiens GN=SSB PE=1 SV=2	3622.03	3568.3	3585.29	3909.78	4018.39	3673.99	4008.75	4382.67	4354.35	3279.47	3495.74	3092.8	2471.25	2623.98	2661.89	4	3	3	4	3	4	3	2	3	5	3	4	2	4	3
PHB2_HUMAN	11	9	10.946	9.85e-07	1.29586	Phase IIA	Phase I	Prohibitin-2 OS=Homo sapiens GN=PHB2 PE=1 SV=2	22162.1	21121.7	21839.3	28386.6	27415.5	28588.5	26542.3	26023.4	26858	24284.9	23176.3	24911.1	24179.9	24102.4	23855.3	8	12	7	11	14	11	17	12	14	11	11	10	14	14	13
RL28_HUMAN	2	2	1.994	9.94e-07	1.50422	Phase IIA	Phase I	60S ribosomal protein L28 OS=Homo sapiens GN=RPL28 PE=1 SV=3	4296.9	4685.96	4697.9	6775.06	6880.59	6923.22	5596.77	5503.47	5651.16	5576.29	5207.51	5499.09	4971.24	5114.31	5422.67	1	2	2	2	2	3	2	3	2	2	3	2	2	2	2
QOR_HUMAN	2	2	1.994	9.95e-07	1.35318	Phase IIIC	Phase IIA	Quinone oxidoreductase OS=Homo sapiens GN=CRYZ PE=1 SV=1	3864.41	3765.64	3705.98	3609.13	3599	3621.85	3702.37	3777.96	3701.79	4337.87	4215.17	3912.5	5035.13	4776.45	4843.34	1	1	0	1	1	1	1	0	1	2	2	1	2	2	2
PLSI_HUMAN	7	4	6.969	9.95e-07	1.58882	Phase IIIA	Phase I	Plastin-1 OS=Homo sapiens GN=PLS1 PE=1 SV=2	2249.79	2087.89	1992.55	2412.82	2281.61	2404.3	3302.94	3376.14	3378.51	2483.36	2267.34	2300.59	2531.72	2461.12	2359.79	3	2	4	3	3	2	3	5	5	2	3	3	3	3	3
MISP_HUMAN	3	3	2.991	1.08e-06	1.70729	Phase I	Phase IIA	Mitotic interactor and substrate of PLK1 OS=Homo sapiens GN=MISP PE=1 SV=1	1091.07	1072.81	1076.56	631.022	677.018	589.963	1018.33	1082.84	1037.35	1006.95	936.51	1095.68	992.748	1064.77	1096.81	2	3	2	1	1	0	3	3	5	2	3	3	3	4	3
STIP1_HUMAN	6	6	5.931	1.1e-06	1.42775	Phase I	Phase IIIB	Stress-induced-phosphoprotein 1 OS=Homo sapiens GN=STIP1 PE=1 SV=1	11740.3	11439	11757.9	11152.7	10995.8	11260.7	10122.4	11093.2	10967.2	8243.33	7691.73	8535.09	10857.1	10891.9	10864.2	6	5	8	6	8	6	7	7	7	6	5	6	6	6	7
PRDX2_HUMAN	11	8	10.912	1.12e-06	1.38587	Phase I	Phase IIA	Peroxiredoxin-2 OS=Homo sapiens GN=PRDX2 PE=1 SV=5	107680	101419	106058	76707	77197.4	73502.9	86520	86924.7	88740.3	85688.2	84134.3	91245.9	78576	79608.4	74763.9	19	19	17	16	15	18	16	15	16	16	16	15	14	18	18
RS14_HUMAN	6	6	5.977	1.14e-06	1.32207	Phase IIA	Phase IIIA	40S ribosomal protein S14 OS=Homo sapiens GN=RPS14 PE=1 SV=3	42361.9	45600.1	44726.6	50686.7	50244.1	50255.6	37676.2	39391.3	37288	39956.9	41170.7	41028.8	40016.7	42085.8	41252.7	12	9	9	11	11	12	11	11	11	10	14	11	12	12	12
LMNB2_HUMAN	7	4	6.966	1.14e-06	1.36046	Phase IIIC	Phase IIA	Lamin-B2 OS=Homo sapiens GN=LMNB2 PE=1 SV=3	3175.53	3443.27	3519.51	2488.89	2458.03	2568.25	2900.76	2958.56	2876.98	2635.06	2576.3	2783.42	3346.93	3443.46	3433.68	5	4	6	3	4	3	5	3	4	5	2	3	4	4	4
ARP2_HUMAN	7	6	6.951	1.15e-06	1.14997	Phase IIIB	Phase IIIA	Actin-related protein 2 OS=Homo sapiens GN=ACTR2 PE=1 SV=1	19787	19827.5	20126.7	21056.1	20662.7	21394	19982.8	19449	20148.7	22722.5	22781.4	23011.8	20066.5	20471.2	20587.5	7	8	9	6	9	9	8	9	8	11	8	11	10	10	10
RS12_HUMAN	6	4	5.975	1.17e-06	1.22352	Phase IIA	Phase IIIB	40S ribosomal protein S12 OS=Homo sapiens GN=RPS12 PE=1 SV=3	15655.5	16288	16098.9	16931.8	17657.5	17823	15130.9	14715.6	14956	14109.4	14518.8	14208.9	15850.7	15998.6	15676.7	10	11	8	9	10	9	8	8	7	9	10	10	7	8	8
PSME1_HUMAN	9	8	8.941	1.21e-06	1.16957	Phase IIIB	Phase IIIC	Proteasome activator complex subunit 1 OS=Homo sapiens GN=PSME1 PE=1 SV=1	25674.5	25378.5	24314	23272.7	23196.1	23449	24295.8	24694.3	25043	27021.6	27060.2	27345.8	23021.1	23397.7	23203	12	8	12	10	10	11	10	12	10	9	12	12	10	10	10
SFXN3_HUMAN	4	4	3.973	1.23e-06	2.00015	Phase IIIC	Phase IIIA	Sideroflexin-3 OS=Homo sapiens GN=SFXN3 PE=1 SV=2	2475.79	2152.06	2061.35	2560.61	2534.32	2515.89	1594.71	1613.79	1880.8	2655.99	2503.7	2605.68	3417.72	3377.34	3384.3	2	2	2	2	3	3	3	4	3	1	1	2	4	5	4
RL12_HUMAN	4	4	3.988	1.24e-06	1.35233	Phase IIA	Phase I	60S ribosomal protein L12 OS=Homo sapiens GN=RPL12 PE=1 SV=1	18882.5	17315.7	17064.6	23822.3	24454.6	23752.2	19155.7	18856.6	18654.5	19482.6	20657.1	19831.3	17590.3	17754.4	18085.4	5	6	5	6	6	9	5	7	5	7	6	8	7	5	5
SET_HUMAN	4	4	3.988	1.29e-06	1.3481	Phase IIIA	Phase IIIC	Protein SET OS=Homo sapiens GN=SET PE=1 SV=3	27989	27506.7	27714.2	25666.1	26353.3	27203	29782.9	29483.4	29583.8	25572.7	26886	24884.5	21111.1	22429.8	22366.9	7	7	4	6	6	6	6	6	6	5	5	5	6	5	6
SRSF1_HUMAN	7	6	6.965	1.29e-06	1.21832	Phase I	Phase IIIA	Serine/arginine-rich splicing factor 1 OS=Homo sapiens GN=SRSF1 PE=1 SV=2	44623.7	43985.5	44461	40345.4	41773.4	43305.8	36156.7	36391.5	36675.9	37470.4	37258.6	36815.1	38103.8	38945.6	39929.8	11	10	10	12	16	14	13	16	14	17	14	14	14	11	13
QCR1_HUMAN	8	8	7.976	1.32e-06	1.57198	Phase IIIA	Phase I	Cytochrome b-c1 complex subunit 1, mitochondrial OS=Homo sapiens GN=UQCRC1 PE=1 SV=3	9130.23	8306.5	8560.81	11941	12497.8	12459.6	14111.8	13530.8	13225.1	9566.32	9777.14	9625.57	11978	10859.6	12642.3	4	5	7	6	5	8	8	8	7	6	6	7	6	7	10
CDV3_HUMAN	3	3	2.977	1.32e-06	1.51452	Phase IIIC	Phase IIIA	Protein CDV3 homolog OS=Homo sapiens GN=CDV3 PE=1 SV=1	12717.4	13185.4	13434.8	12481.9	12442.1	12413.1	10310.4	10689.9	10278.3	12564.7	11500.7	12914	15550.9	16517.3	15303.9	2	2	2	2	3	3	3	3	2	2	2	3	3	4	2
VAPB_HUMAN	5	3	4.904	1.32e-06	1.25686	Phase I	Phase IIIB	Vesicle-associated membrane protein-associated protein B/C OS=Homo sapiens GN=VAPB PE=1 SV=3	6972.25	7457.13	7295.48	6656.74	6694.26	6374.67	6057.79	5998.34	6028.06	5606.36	5970.89	5707.81	7084.36	7162.58	7158.83	2	2	2	1	0	3	1	1	1	1	0	1	3	2	2
ML12A_HUMAN	17	3	16.941	1.33e-06	1.47546	Phase IIIB	Phase IIIC	Myosin regulatory light chain 12A OS=Homo sapiens GN=MYL12A PE=1 SV=2	26709.5	26525.3	28059.6	22257.7	22856.8	24892.6	25827.9	25245.8	26577.9	27253.6	27037.7	27940	17585.7	18782.7	19364	6	4	7	5	4	5	3	3	4	4	5	4	4	4	4
RL18A_HUMAN	3	3	2.97	1.34e-06	1.45687	Phase IIA	Phase IIIA	60S ribosomal protein L18a OS=Homo sapiens GN=RPL18A PE=1 SV=2	6750.64	6995.35	7021.05	10319.1	10114.5	9509.46	7117.26	6759.71	6676.07	7112.35	7892.24	7535.72	7424.09	7512.17	7101.65	2	2	3	2	4	3	3	3	3	4	2	3	2	3	2
AMPL_HUMAN	12	10	11.939	1.34e-06	1.30912	Phase I	Phase IIIA	Cytosol aminopeptidase OS=Homo sapiens GN=LAP3 PE=1 SV=3	21256.6	22252.8	21286.8	16891.9	16719.3	16732.4	16170.8	16256.2	17069.1	17847.8	18370.9	19080.2	17710.2	18623	17961.6	13	14	14	16	13	15	13	12	13	15	12	14	18	15	16
HNRPL_HUMAN	5	5	4.985	1.37e-06	1.5893	Phase IIIC	Phase IIIB	Heterogeneous nuclear ribonucleoprotein L OS=Homo sapiens GN=HNRNPL PE=1 SV=2	5640.05	6223.64	6264.23	6777.95	6919.27	7158.97	7256	6616.84	6813.87	4938.78	5309.24	5214.52	8427.79	8250.89	7895.92	3	3	5	3	3	4	3	4	4	3	3	2	2	3	2
ACTN4_HUMAN	37	18	36.668	1.46e-06	1.28233	Phase IIIA	Phase IIA	Alpha-actinin-4 OS=Homo sapiens GN=ACTN4 PE=1 SV=2	61719.5	61915.4	60801.2	51313.4	50821.6	54051	68207.6	66358	65715.9	53554.6	56569.8	53521.9	59573.4	61076.8	62101.2	23	21	19	21	17	13	17	18	20	18	18	16	14	19	16
RS28_HUMAN	4	4	3.988	1.47e-06	1.49561	Phase I	Phase IIIC	40S ribosomal protein S28 OS=Homo sapiens GN=RPS28 PE=1 SV=1	39038.2	41509	42234	37893.3	37469.9	39240.6	33920.4	32176.6	32130.3	35549.5	35211.5	35971.7	25470.3	28788.1	27835.8	7	7	5	6	6	6	6	4	6	8	5	6	6	4	5
KCY_HUMAN	8	8	7.976	1.48e-06	1.28925	Phase IIIA	Phase IIA	UMP-CMP kinase OS=Homo sapiens GN=CMPK1 PE=1 SV=3	11383.7	10739.7	10709.4	9464.96	9690.76	9464.66	12685.8	12004.8	12208.2	10785.9	10473.2	10686.7	10934.3	11102.3	10918.6	7	9	4	7	8	7	7	6	7	5	7	8	7	9	9
NTF2_HUMAN	2	2	1.987	1.5e-06	1.19626	Phase I	Phase IIIB	Nuclear transport factor 2 OS=Homo sapiens GN=NUTF2 PE=1 SV=1	5705.31	5833.82	5848.77	5753.56	5647.89	5926.45	4919.36	5022.08	4902.21	4877.93	4782.99	4874.29	5112.83	5447.91	5204.91	1	1	1	1	0	0	0	0	1	1	1	1	0	2	0
LEG4_HUMAN	4	2	3.988	1.5e-06	1.37073	Phase IIIA	Phase I	Galectin-4 OS=Homo sapiens GN=LGALS4 PE=1 SV=1	18538.9	18987.5	18513.1	19818.1	19773.9	18849.2	25113.4	26460.4	25241.4	21622.5	22889.9	20711.1	20020.2	19956.1	20600.2	3	5	5	4	5	5	5	3	3	3	4	3	4	4	2
EF1A1_HUMAN	11	10	10.952	1.54e-06	1.16751	Phase IIIC	Phase I	Elongation factor 1-alpha 1 OS=Homo sapiens GN=EEF1A1 PE=1 SV=1 [EF1A1_HUMAN,EF1A3_HUMAN]	213540	222941	212491	230805	232502	229622	238607	239165	233379	227013	227165	224232	253686	253258	250739	22	21	21	22	24	23	22	21	20	22	21	22	23	22	19
SERPH_HUMAN	17	16	16.885	1.59e-06	1.21712	Phase IIIB	Phase IIIA	Serpin H1 OS=Homo sapiens GN=SERPINH1 PE=1 SV=2	44537.2	44864.9	44338	41782	43400.2	41206.5	39149.4	38179.7	39989.9	47097.8	48643.3	47050.7	41870.6	41247.7	41367.7	16	16	17	20	12	14	20	18	18	24	25	24	25	21	17
SFPQ_HUMAN	11	9	10.954	1.71e-06	1.29979	Phase IIA	Phase I	Splicing factor, proline- and glutamine-rich OS=Homo sapiens GN=SFPQ PE=1 SV=2	22294.5	21239.2	21047.4	27781.6	27043.7	29116.9	25228.4	24502.7	25956.4	21441	22402.8	21867.8	25279.9	25260.6	24909.4	7	8	7	11	9	9	8	8	10	8	8	7	15	8	9
HCDH_HUMAN	7	7	6.979	1.78e-06	1.39888	Phase IIIA	Phase IIIB	Hydroxyacyl-coenzyme A dehydrogenase, mitochondrial OS=Homo sapiens GN=HADH PE=1 SV=3	11870	11763.6	11748.5	12188.8	11313.5	12693.3	15003.6	15232.3	15139.2	10696.7	10559.7	11180.5	11964.5	12482.8	12132.4	7	8	5	9	7	10	9	8	9	7	5	8	8	9	9
NID1_HUMAN	6	6	5.975	1.79e-06	1.69404	Phase I	Phase IIIA	Nidogen-1 OS=Homo sapiens GN=NID1 PE=1 SV=3	8432.93	9446.25	9055.86	6609.39	6380.4	7167.61	5174.16	5408.55	5317.2	6935.61	6935.14	6604.45	7509.25	8380.51	7529.17	9	6	9	6	8	8	6	4	6	6	6	6	6	5	8
IPYR2_HUMAN	6	4	5.955	1.87e-06	1.78389	Phase I	Phase IIIB	Inorganic pyrophosphatase 2, mitochondrial OS=Homo sapiens GN=PPA2 PE=1 SV=2	12102.3	13910.6	12879.2	9087.93	8901.19	9247.58	9676.55	8847.25	8842.2	7350.09	7627.71	6824.04	9512.89	8659.03	8760.93	3	2	3	3	3	4	5	3	3	3	3	3	2	3	4
GDIR2_HUMAN	3	2	2.984	1.89e-06	1.71018	Phase IIIA	Phase IIIC	Rho GDP-dissociation inhibitor 2 OS=Homo sapiens GN=ARHGDIB PE=1 SV=3	3249.31	3263.23	3366.93	3046.67	3225.29	3386.26	4346.13	4174.58	4063.51	3580.59	3809.97	3785.8	2253.27	2428.82	2676.34	3	3	2	2	2	2	3	2	3	2	3	2	2	3	2
SBP1_HUMAN	13	10	12.816	1.96e-06	1.347	Phase IIIA	Phase IIIB	Selenium-binding protein 1 OS=Homo sapiens GN=SELENBP1 PE=1 SV=2	29427.9	27765	28414.3	31740	31471.3	30553.6	34407.9	33177.5	34064	25073.2	23865.9	26524.2	26370.3	27127.4	26597.5	8	11	12	13	15	10	16	14	13	13	8	11	15	15	12
VATG1_HUMAN	2	2	1.994	1.99e-06	1.63438	Phase IIIB	Phase IIIC	V-type proton ATPase subunit G 1 OS=Homo sapiens GN=ATP6V1G1 PE=1 SV=3	3692.92	3977.27	3781.83	3027.84	2963.15	3256.71	3753.62	4029.31	4187.36	4586.91	4979.71	4286.49	2863.98	2810.32	2801.78	2	2	2	2	2	2	2	3	2	2	2	2	2	2	1
ARPC2_HUMAN	15	15	14.93	2.01e-06	1.25358	Phase IIIB	Phase I	Actin-related protein 2/3 complex subunit 2 OS=Homo sapiens GN=ARPC2 PE=1 SV=1	19662.4	20012.5	19716.8	21715.9	21512.9	22069.9	20670.5	20613.3	21497.5	25036.8	25579	23836.2	21484.1	21824.9	21932.4	8	7	9	14	13	11	12	10	10	12	15	9	12	7	10
HNRH2_HUMAN	11	3	10.963	2.02e-06	1.72148	Phase IIIA	Phase I	Heterogeneous nuclear ribonucleoprotein H2 OS=Homo sapiens GN=HNRNPH2 PE=1 SV=1	1539.32	1419.33	1373.05	2167.19	2396.32	2475.87	2415.52	2483.83	2557.57	1789.1	1964.46	1899.24	2131.78	2383.17	2131.71	1	1	0	1	2	1	2	2	2	2	2	1	3	2	1
S10AA_HUMAN	3	2	2.991	2.02e-06	1.63735	Phase IIIC	Phase I	Protein S100-A10 OS=Homo sapiens GN=S100A10 PE=1 SV=2	3547.12	3850.63	3837.97	4243.96	3987.46	4163.95	3998.45	4171.64	3387.99	5397.16	5296.06	5351.49	6111.79	6215.81	6069.22	2	1	1	1	1	1	1	1	2	2	1	2	2	2	2
GSHR_HUMAN	3	3	2.987	2.05e-06	1.82718	Phase IIIA	Phase IIA	Glutathione reductase, mitochondrial OS=Homo sapiens GN=GSR PE=1 SV=2	2560.66	2252.51	2318.78	1921.94	2017.74	1930.65	3378.13	3941.87	3406.18	2609.23	2763.04	2548.09	2791.4	2622.68	2732.52	2	2	1	2	2	4	2	2	3	3	2	2	4	3	2
NDUS2_HUMAN	3	2	2.991	2.08e-06	1.58398	Phase IIIA	Phase I	NADH dehydrogenase [ubiquinone] iron-sulfur protein 2, mitochondrial OS=Homo sapiens GN=NDUFS2 PE=1 SV=2	857.132	895.542	942.489	1239.51	1165.08	1207.32	1393.49	1359.62	1515.99	1399.52	1290.8	1191.79	860.472	904.453	933.438	2	1	0	1	1	2	1	2	4	3	2	1	2	2	1
RL31_HUMAN	4	4	3.974	2.09e-06	1.4748	Phase I	Phase IIIA	60S ribosomal protein L31 OS=Homo sapiens GN=RPL31 PE=1 SV=1	58056.6	59473.6	59161.8	46277.8	44009.3	48190.8	39553	41251.1	39003	41511.9	43648.1	45962.2	41485.7	44764.6	42243.4	8	8	6	9	7	5	5	7	7	5	6	7	5	5	4
RLA2_HUMAN	7	7	6.979	2.11e-06	1.38331	Phase IIIA	Phase IIIC	60S acidic ribosomal protein P2 OS=Homo sapiens GN=RPLP2 PE=1 SV=1	42117.5	38552.9	38483.8	40885.2	41649.6	42970.3	41858.7	44108.7	44206.4	36689.8	38039.6	37681.9	30443.6	32019.7	31639.9	11	11	11	12	11	12	14	16	14	13	13	12	8	9	8
HNRPD_HUMAN	7	4	6.972	2.11e-06	1.30161	Phase IIA	Phase IIIB	Heterogeneous nuclear ribonucleoprotein D0 OS=Homo sapiens GN=HNRNPD PE=1 SV=1	14967.3	14970.7	15323.5	17034.9	16423.4	17942.6	15335.7	15787.1	15828.5	12898.6	13513.3	13078.3	13393.4	13757	14039.1	7	4	4	6	6	4	5	3	5	4	4	6	3	5	3
MAP4_HUMAN	5	4	4.975	2.29e-06	1.6189	Phase I	Phase IIIC	Microtubule-associated protein 4 OS=Homo sapiens GN=MAP4 PE=1 SV=3	5639.6	5199.51	4882.9	3211.16	3367.93	3299.65	4662.98	4533.92	4567.33	4061.55	3976.8	3714.04	3485.86	2973.86	3251.83	5	6	5	4	5	4	4	5	5	6	4	4	5	5	5
NDKB_HUMAN	8	5	7.895	2.35e-06	1.20581	Phase IIA	Phase IIIC	Nucleoside diphosphate kinase B OS=Homo sapiens GN=NME2 PE=1 SV=1	38509.1	36064.5	36312.3	40686.2	40621.1	40059	33950.6	33511.2	33283.4	35533.9	36932.9	35713.2	33620.2	33843.3	33187.9	4	8	7	8	5	5	7	9	6	8	5	6	8	6	8
COR1C_HUMAN	3	3	2.991	2.39e-06	1.31887	Phase I	Phase IIIB	Coronin-1C OS=Homo sapiens GN=CORO1C PE=1 SV=1	7174.05	7533	7087.39	6494.72	6730.2	6595.91	5846.61	6086.42	5694.46	5605.81	5607	5312.25	7423.67	7014.21	6914.54	3	4	4	4	3	3	3	3	3	5	5	3	4	4	3
TPIS_HUMAN	12	10	11.957	2.42e-06	1.15331	Phase IIIC	Phase IIIB	Triosephosphate isomerase OS=Homo sapiens GN=TPI1 PE=1 SV=3	106755	106249	106780	109493	109237	109558	107446	108314	111297	99345.6	103214	100766	117850	114937	117043	11	12	14	19	13	12	12	13	14	14	12	14	12	11	15
TBB6_HUMAN	22	5	21.829	2.48e-06	1.45504	Phase IIIC	Phase IIIA	Tubulin beta-6 chain OS=Homo sapiens GN=TUBB6 PE=1 SV=1	7984.24	7360.28	7166.42	6714.73	7089.75	6732.5	5509.48	5804.71	5277.22	6475.34	6682.35	6673.61	8031.5	8163.68	7945.99	7	6	6	5	6	4	5	6	6	6	7	5	7	6	7
TCPA_HUMAN	11	10	10.944	2.52e-06	1.23016	Phase IIIC	Phase IIIB	T-complex protein 1 subunit alpha OS=Homo sapiens GN=TCP1 PE=1 SV=1	14773	14247.4	14010.3	16459.7	16184.3	16271.7	15564.5	14823.9	14938.4	14077.8	13486	13810.4	16712.6	16747.4	17436.8	11	9	9	8	8	12	9	9	12	10	7	8	14	10	13
HRG_HUMAN	2	2	1.994	2.63e-06	2.88778	Phase IIIB	Phase IIIA	Histidine-rich glycoprotein OS=Homo sapiens GN=HRG PE=1 SV=1	1711.77	1720.06	1972.27	1491.37	1476.09	1575.19	1025.62	1071.9	765.444	2902.47	2592.45	2772.69	1480.26	1599.63	1359.79	4	3	3	3	3	3	3	2	3	3	3	3	1	2	3
PUR6_HUMAN	4	4	3.914	2.64e-06	1.38465	Phase IIA	Phase IIIB	Multifunctional protein ADE2 OS=Homo sapiens GN=PAICS PE=1 SV=3	6589.66	7218.5	6792.75	8698.84	8481.09	9110.86	7579.2	7582.21	7894.04	6168.05	6506.8	6312.52	6705.94	6317.48	6723.48	2	2	3	3	3	4	3	1	2	3	2	2	3	3	2
HNRPK_HUMAN	20	20	19.906	2.69e-06	1.12711	Phase IIIA	Phase I	Heterogeneous nuclear ribonucleoprotein K OS=Homo sapiens GN=HNRNPK PE=1 SV=1	108551	103355	104089	118302	119639	117676	118331	119447	118383	108043	110371	107921	114556	114289	115160	24	27	25	31	31	29	32	28	34	28	28	28	32	32	29
COX2_HUMAN	6	5	5.97	2.7e-06	1.27559	Phase IIIB	Phase I	Cytochrome c oxidase subunit 2 OS=Homo sapiens GN=MT-CO2 PE=1 SV=1	25974.9	25871.2	23967.9	32227.9	31716.1	31960.4	28947.6	30220.3	30035.2	32415.4	31520.5	32771.9	31652.6	32984.9	31478.7	2	5	6	8	8	6	6	8	5	6	8	8	5	7	8
TCPH_HUMAN	7	7	6.965	2.77e-06	1.27758	Phase IIIB	Phase I	T-complex protein 1 subunit eta OS=Homo sapiens GN=CCT7 PE=1 SV=2	7485.53	7802.37	7711.9	8720.74	8415.57	8793.44	9732.28	9778.49	9749.63	9925.1	9290.73	10168.3	8578.99	8465.69	8806.85	4	6	3	2	7	6	8	6	7	6	7	6	5	6	5
MDHC_HUMAN	6	5	5.97	2.81e-06	1.23503	Phase I	Phase IIA	Malate dehydrogenase, cytoplasmic OS=Homo sapiens GN=MDH1 PE=1 SV=4	26057.6	25708.3	26634.7	21143.9	21751.3	20585.6	22180.7	21579.4	21466.2	22167.6	22584.7	21290.6	22369.1	21908	21880.1	6	5	6	6	9	7	4	8	8	6	6	6	4	9	6
HNRPM_HUMAN	22	20	21.881	2.82e-06	1.14953	Phase IIA	Phase I	Heterogeneous nuclear ribonucleoprotein M OS=Homo sapiens GN=HNRNPM PE=1 SV=3	72251.9	72859.7	70476	81896.8	83018.5	82909.9	79958.5	79301.6	78486.1	71393.5	75367.6	71631.3	81346.6	81369.9	80404.9	28	30	23	32	32	31	28	32	31	33	24	27	34	30	30
UB2L3_HUMAN	4	3	3.988	3.19e-06	1.29296	Phase IIIC	Phase IIIA	Ubiquitin-conjugating enzyme E2 L3 OS=Homo sapiens GN=UBE2L3 PE=1 SV=1	6298.52	5826.68	6205.51	5300.17	5229.53	5050.27	5041.41	4711.36	5119.3	5171.68	5173.46	5178.57	6273.97	6507.36	6447.64	3	2	4	3	4	2	2	3	2	4	2	2	4	3	3
UBC9_HUMAN	5	4	4.897	3.2e-06	1.29703	Phase IIIC	Phase IIIA	SUMO-conjugating enzyme UBC9 OS=Homo sapiens GN=UBE2I PE=1 SV=1	7369.09	7024.3	6896.99	7167.27	7097.14	7469.84	6169.38	6044.51	5843.61	6936.73	7129.21	6978.95	7642.12	7854.09	7924.91	2	7	5	4	5	4	4	4	2	3	4	2	4	7	4
CLIC1_HUMAN	9	8	8.966	3.3e-06	1.20024	Phase IIIC	Phase I	Chloride intracellular channel protein 1 OS=Homo sapiens GN=CLIC1 PE=1 SV=4	47998	50104.5	48763.2	55552.7	55603.9	57437	57051.2	57332.5	56767.5	55821.9	58450.2	58438.8	57609.8	59796.6	58867.5	11	11	10	14	12	13	13	12	11	11	14	10	11	13	14
GDIR1_HUMAN	4	4	3.988	3.32e-06	1.4063	Phase IIIA	Phase IIIC	Rho GDP-dissociation inhibitor 1 OS=Homo sapiens GN=ARHGDIA PE=1 SV=3	26243.8	25840.7	27200.4	27509.7	29361.7	29948	32736.6	32557.3	31930.2	30054.8	31144.7	30570.7	21944.7	22651.5	24538.3	9	6	9	8	9	8	8	8	11	8	8	10	7	9	8
CHCH3_HUMAN	3	2	2.984	3.34e-06	1.51708	Phase IIIA	Phase IIIB	Coiled-coil-helix-coiled-coil-helix domain-containing protein 3, mitochondrial OS=Homo sapiens GN=CHCHD3 PE=1 SV=1	1913.42	2066.65	1952.82	2059.82	2125.38	1989.83	2148.12	2302.31	2233.58	1407.4	1593.4	1405.05	1989.43	2003.36	2034.99	3	3	2	3	3	3	2	4	3	2	3	2	3	3	3
PPIA_HUMAN	16	15	15.952	3.35e-06	1.12018	Phase I	Phase IIIC	Peptidyl-prolyl cis-trans isomerase A OS=Homo sapiens GN=PPIA PE=1 SV=2	311870	309097	307856	306825	313740	307667	290654	293537	295222	292377	302263	293493	272027	279682	277465	45	52	35	45	45	42	50	48	42	50	46	46	43	44	44
MOES_HUMAN;RADI_HUMAN	16	9	15.945	3.44e-06	1.24006	Phase IIIB	Phase IIIA	Moesin OS=Homo sapiens GN=MSN PE=1 SV=3	25212.6	25142.2	24436.7	25056.1	25865.1	25896.7	24385.3	24163.3	24256.3	30058.9	29962.6	30261.3	24360	25466.1	26576.9	9	9	7	11	9	9	10	9	9	10	11	13	11	9	8
FABP5_HUMAN	2	2	1.994	3.49e-06	1.3792	Phase IIA	Phase IIIB	Fatty acid-binding protein, epidermal OS=Homo sapiens GN=FABP5 PE=1 SV=3	21542.7	22230.6	21395.2	25149.2	25203.3	25067.9	20476.2	20461.1	19046.9	17426.2	18517	18741.1	19334.1	20231.8	18508.1	8	7	9	8	8	8	6	6	6	6	5	5	5	7	7
RLA0_HUMAN	6	5	5.982	3.55e-06	1.15055	Phase IIA	Phase IIIC	60S acidic ribosomal protein P0 OS=Homo sapiens GN=RPLP0 PE=1 SV=1	34223.3	34365.9	34946.5	39584.9	38435.1	39073.3	34633.9	35691.3	34627.5	38068.5	38412	37020.8	33320.6	34613.9	33836.6	8	10	7	8	10	9	11	9	9	9	9	7	9	6	10
MARCS_HUMAN	6	6	5.982	3.56e-06	1.55854	Phase IIIC	Phase IIA	Myristoylated alanine-rich C-kinase substrate OS=Homo sapiens GN=MARCKS PE=1 SV=4	7394.67	7701.09	7646	6273.78	6035.75	6071.96	6482.32	6061.14	6193.97	7073.51	6147.8	7095.42	8932.73	9913.21	9802.25	13	11	10	12	13	12	12	14	12	10	15	9	12	13	12
RM12_HUMAN	2	2	1.994	3.59e-06	1.53969	Phase I	Phase IIIB	39S ribosomal protein L12, mitochondrial OS=Homo sapiens GN=MRPL12 PE=1 SV=2	7043.55	6599.86	6015.48	6628.71	6604.25	6305.98	5382.16	5422.26	5392.54	4197.55	4606.11	3964.45	4595.63	4582.24	4839.93	3	3	3	3	2	3	3	3	4	2	2	2	3	3	3
PDLI5_HUMAN	5	5	4.985	3.6e-06	1.60276	Phase IIIC	Phase IIIB	PDZ and LIM domain protein 5 OS=Homo sapiens GN=PDLIM5 PE=1 SV=5	5627.25	5876.39	5632.98	5543.51	5166.67	4819.59	4057.62	4547.05	4295.14	4054.64	4037.18	3757.87	6650.13	5930.24	6411.81	5	5	6	3	4	4	4	4	4	7	3	3	8	7	7
H2AY_HUMAN;H2AW_HUMAN	5	5	4.985	3.72e-06	1.23989	Phase IIA	Phase IIIC	Core histone macro-H2A.1 OS=Homo sapiens GN=H2AFY PE=1 SV=4	18020.7	17983.9	17754.6	20674.6	20417.1	20986	19898.1	19120.3	19936.1	18267.6	18936.3	19042.6	16195.6	17337.4	16534.2	7	7	7	6	8	8	7	7	8	8	7	7	7	7	6
ITIH2_HUMAN	5	4	4.985	3.78e-06	2.33065	Phase IIIB	Phase I	Inter-alpha-trypsin inhibitor heavy chain H2 OS=Homo sapiens GN=ITIH2 PE=1 SV=2	1962.54	1565.89	1440.48	2310.98	2431.41	2133.22	1584.65	1564.9	1892.39	4086.24	3711.62	3782.93	2967.66	2686.22	2649.37	3	3	2	2	2	3	3	3	3	4	3	4	3	2	3
DHSB_HUMAN	4	4	3.988	3.9e-06	1.27602	Phase I	Phase IIIB	Succinate dehydrogenase [ubiquinone] iron-sulfur subunit, mitochondrial OS=Homo sapiens GN=SDHB PE=1 SV=3	7144.6	7142.05	7565.52	5557.21	5940	5857.86	5974.47	6212.42	6176.57	5760.13	5819.96	5545.09	6269.22	6403.72	6304.3	3	1	2	3	4	5	4	4	5	4	4	3	5	6	4
DRA_HUMAN	4	3	3.981	4e-06	1.54784	Phase I	Phase IIIA	HLA class II histocompatibility antigen, DR alpha chain OS=Homo sapiens GN=HLA-DRA PE=1 SV=1	12847.2	13924.2	13741.8	11165.3	10555.1	11116.3	8462.63	9387.86	8323.44	12242.6	12721.6	13274.2	10192.2	10718.5	11202.9	4	4	4	6	6	7	4	5	6	4	6	4	4	4	4
SODM_HUMAN	3	2	2.984	4.01e-06	1.26663	Phase I	Phase IIA	Superoxide dismutase [Mn], mitochondrial OS=Homo sapiens GN=SOD2 PE=1 SV=2	14181.4	13358.2	12892	10271.9	10837.8	10810.9	12449	11967.8	12316.6	10855.4	11331.1	11226.8	13246.8	13471.2	13449.1	3	3	4	3	4	3	5	4	3	4	4	5	4	4	4
4F2_HUMAN	5	4	4.981	4.18e-06	1.38198	Phase I	Phase IIIC	4F2 cell-surface antigen heavy chain OS=Homo sapiens GN=SLC3A2 PE=1 SV=3	5014.9	5078.44	5001.64	4602.85	4356.38	4545.04	3748.48	3814.08	3850.58	4301.09	3795.58	4204.6	3513.55	3701.71	3707.45	3	4	2	4	2	5	2	3	3	4	2	2	3	3	2
PRKDC_HUMAN	11	9	10.882	4.19e-06	1.50643	Phase IIIA	Phase IIIB	DNA-dependent protein kinase catalytic subunit OS=Homo sapiens GN=PRKDC PE=1 SV=3	4029.61	4128.89	4181.6	4129.66	4558.37	4279.09	5085.18	5257.58	5317.14	3615.46	3544.79	3235.11	4003.9	3872.73	4172.97	3	3	3	2	4	3	7	4	6	2	2	2	2	3	3
RS17L_HUMAN	4	4	3.988	4.29e-06	1.28437	Phase IIA	Phase IIIA	40S ribosomal protein S17-like OS=Homo sapiens GN=RPS17L PE=1 SV=1 [RS17L_HUMAN,RS17_HUMAN]	26269.9	27471.2	25190.8	29222.6	30050.6	30691.6	23178.6	23597.6	23269.6	25793.6	25579.8	24703.1	25013.3	24207.3	24636.1	3	3	2	3	5	5	3	3	2	2	3	3	3	3	4
CO4A2_HUMAN	3	3	2.991	4.34e-06	1.30523	Phase IIIC	Phase IIA	Collagen alpha-2(IV) chain OS=Homo sapiens GN=COL4A2 PE=1 SV=4	3675.63	3987.37	3922.2	3075.36	3066.08	2969.3	3147.08	3067.4	3109.85	3624.09	3783.98	3956.56	4153.21	3923.78	3814.63	4	5	3	3	3	3	3	4	4	1	3	4	6	2	3
CX7A2_HUMAN	3	3	2.921	4.53e-06	1.51409	Phase IIIA	Phase I	Cytochrome c oxidase subunit 7A2, mitochondrial OS=Homo sapiens GN=COX7A2 PE=1 SV=1	5614.6	5786.67	5570.03	6980.95	7023.23	7255.23	8503.41	8374.02	8818.68	7613.91	7581.34	8006.89	5484.53	6618.87	6059.08	2	4	3	3	4	2	3	3	5	5	3	2	3	3	5
DHX15_HUMAN	4	4	3.981	4.61e-06	1.43003	Phase IIA	Phase IIIB	Putative pre-mRNA-splicing factor ATP-dependent RNA helicase DHX15 OS=Homo sapiens GN=DHX15 PE=1 SV=2	3409.65	3394.04	3186.16	4546.89	4238.6	4598.34	3653.61	3434.13	3410.68	3164.55	3009.31	3185.28	3861.96	3634.59	3916.1	4	4	4	4	5	4	4	4	4	3	3	2	4	5	4
HNRPF_HUMAN	12	7	11.886	4.65e-06	1.15089	Phase IIA	Phase I	Heterogeneous nuclear ribonucleoprotein F OS=Homo sapiens GN=HNRNPF PE=1 SV=3	20602	20238	21119.5	23307.9	23635.1	24365.3	23768.3	23287.8	23833.4	20387.4	20998.3	21279.2	22211.6	22618.9	22519	8	7	8	8	6	7	9	8	9	5	8	6	9	7	6
COIA1_HUMAN	6	5	5.982	4.72e-06	1.44064	Phase IIIB	Phase IIIA	Collagen alpha-1(XVIII) chain OS=Homo sapiens GN=COL18A1 PE=1 SV=5	8888.73	8149.15	8212.87	8257.05	8793.68	8482.74	6556.11	6854.28	6291.7	9332.2	9887.76	9163.61	8047.29	7889.05	7759.4	5	6	7	4	4	5	4	5	3	5	5	5	7	4	4
PLEC_HUMAN	33	25	32.559	4.9e-06	1.3095	Phase IIIC	Phase IIA	Plectin OS=Homo sapiens GN=PLEC PE=1 SV=3	23365.4	24418.6	22394.9	19119.3	19613.2	18794.2	21660.3	21465.6	20753.1	21663.7	20603.2	20883.1	25738.6	24424.8	25168	13	13	12	11	12	7	13	14	15	17	14	11	16	21	18
DHE3_HUMAN;DHE4_HUMAN	11	10	10.96	4.99e-06	1.19042	Phase IIA	Phase IIIB	Glutamate dehydrogenase 1, mitochondrial OS=Homo sapiens GN=GLUD1 PE=1 SV=2	32765.1	31340	30833.4	36040.2	36758.4	36976.8	31650.7	29964.6	31844.6	31226.3	30471.3	30518.3	35841.9	35276.6	35303.3	13	15	17	10	14	13	13	14	14	13	12	10	13	15	14
RL5_HUMAN	8	7	7.942	5.1e-06	1.50716	Phase IIA	Phase I	60S ribosomal protein L5 OS=Homo sapiens GN=RPL5 PE=1 SV=3	13391.2	14631.2	15573	21490.4	21702.7	22512.1	18095	18589.9	18698.6	17170.1	17601.9	17955.4	16173.4	16925.2	17529.3	6	6	5	7	7	8	5	6	5	6	6	6	7	7	5
PSB1_HUMAN	13	11	12.825	5.11e-06	1.2267	Phase IIIB	Phase I	Proteasome subunit beta type-1 OS=Homo sapiens GN=PSMB1 PE=1 SV=2	27724.3	25934.6	26509	31634.7	31521	31116	26153.5	26975.7	27363.9	31481.7	33341.8	33518.4	28212.4	29232.6	28246.9	13	9	10	10	10	7	11	12	9	8	10	7	9	11	8
COR1B_HUMAN	4	4	3.974	5.18e-06	1.28618	Phase IIIC	Phase I	Coronin-1B OS=Homo sapiens GN=CORO1B PE=1 SV=1	9155.49	9141.32	9597.49	9906.9	9946.49	9489.02	9570.12	9497.32	9531.51	9838.81	9546.56	10494.9	11963.4	12103.8	11809.8	5	4	4	5	5	5	6	8	5	3	6	5	5	7	6
SRSF3_HUMAN	3	1	2.991	5.4e-06	1.27428	Phase IIA	Phase IIIA	Serine/arginine-rich splicing factor 3 OS=Homo sapiens GN=SRSF3 PE=1 SV=1	10806	11408.2	11736.8	13654.8	13519.3	14002.7	10696.6	10350.2	11267	12003.4	12511.9	12181.6	13364.9	13446.6	13720	1	2	1	3	3	3	2	3	2	2	2	3	3	2	3
TPM4_HUMAN	10	2	9.933	5.4e-06	1.42088	Phase IIIC	Phase IIIB	Tropomyosin alpha-4 chain OS=Homo sapiens GN=TPM4 PE=1 SV=3	9622.33	10136.8	10927.4	9669.33	9508.97	9677.75	10296.1	10314.6	10351.8	9155.32	9074.5	8477.22	12661	13011.8	12274.7	4	4	3	4	4	4	4	5	5	2	5	5	2	3	5
CATZ_HUMAN	3	2	2.991	5.44e-06	1.93725	Phase IIIC	Phase IIIA	Cathepsin Z OS=Homo sapiens GN=CTSZ PE=1 SV=1	1693.03	2139.08	2109.49	2310.38	1999.49	2233.33	1232.45	1248.58	1187.69	1870.94	2017.1	2024.16	2394.52	2420.95	2291.76	0	2	3	2	2	2	1	2	0	2	1	2	2	2	2
PDLI3_HUMAN	5	5	4.985	5.44e-06	2.1505	Phase IIIC	Phase IIIA	PDZ and LIM domain protein 3 OS=Homo sapiens GN=PDLIM3 PE=1 SV=1	7575.09	8273.91	8821.55	5331.52	4957.76	5659.37	4094.16	5160.5	4767.26	6112.72	6813.47	5564.02	10459.3	10480.7	9214.27	5	2	2	3	4	4	5	3	4	3	3	3	4	3	3
MUC1_HUMAN	4	2	3.943	5.49e-06	5.71463	Phase IIIC	Phase I	Mucin-1 OS=Homo sapiens GN=MUC1 PE=1 SV=3	272.446	316.776	279.67	547.447	463.561	454.999	463.216	471.369	525.428	359.703	176.983	379.345	1718.18	1642.07	1605.14	0	0	0	0	0	0	0	0	0	0	0	0	1	2	1
ITIH1_HUMAN	7	6	6.979	5.6e-06	2.09082	Phase IIIB	Phase IIIA	Inter-alpha-trypsin inhibitor heavy chain H1 OS=Homo sapiens GN=ITIH1 PE=1 SV=3	4301.99	3513.81	3337.34	4611.72	4271.26	4077.2	2934.52	2445.17	2713.59	5660.16	5785.26	5476.18	4824.3	4616.86	4768.02	3	3	1	4	3	2	3	2	1	6	4	4	4	7	4
PSME2_HUMAN	9	9	8.973	5.89e-06	1.47289	Phase IIIB	Phase IIIC	Proteasome activator complex subunit 2 OS=Homo sapiens GN=PSME2 PE=1 SV=4	12413.5	13188	12080.9	14830.9	15131.8	13698.6	16028.9	16045.9	16396.7	17234.6	17078.2	15967	11121.4	12242.8	10772.7	6	6	7	7	7	5	6	8	8	6	8	7	7	5	7
BUB3_HUMAN	3	2	2.921	5.95e-06	1.63767	Phase IIIC	Phase IIIA	Mitotic checkpoint protein BUB3 OS=Homo sapiens GN=BUB3 PE=1 SV=1	1180.33	1070.19	1011.54	1445.27	1630.96	1360.71	879.735	931.732	954.805	970.282	1053.24	1034.49	1590.76	1457.18	1482.28	1	1	1	1	2	3	2	2	1	3	2	2	1	2	2
H2B1D_HUMAN	10	1	9.933	5.97e-06	1.31386	Phase IIA	Phase I	Histone H2B type 1-D OS=Homo sapiens GN=HIST1H2BD PE=1 SV=2	75345.3	83141.4	84497.2	107942	104770	106533	98326	98422.1	98483.2	103036	100461	104414	100582	99769.7	97918.4	5	4	5	5	6	5	5	5	6	5	5	5	4	5	4
1433G_HUMAN	11	5	10.927	6.03e-06	1.63509	Phase IIA	Phase IIIC	14-3-3 protein gamma OS=Homo sapiens GN=YWHAG PE=1 SV=2	5875	5862.66	5623.16	7912.42	8332.69	9130.34	7655.77	8144.47	8105.72	7205.18	7399.14	7741.24	4594.7	5568.11	5356.47	3	5	4	4	3	3	4	5	4	5	4	4	4	4	2
RAB14_HUMAN	3	2	2.982	6.05e-06	1.27128	Phase I	Phase IIIC	Ras-related protein Rab-14 OS=Homo sapiens GN=RAB14 PE=1 SV=4	6378.94	5773.81	5928.27	4680.36	4746.52	4900.05	4740.99	5033.31	4961.29	5956.95	5942.48	5977.6	4592.78	4655.59	4974.29	4	3	5	3	3	5	6	5	4	5	5	4	5	4	5
CNN3_HUMAN	5	3	4.985	6.07e-06	1.33829	Phase IIIC	Phase I	Calponin-3 OS=Homo sapiens GN=CNN3 PE=1 SV=1	5420.88	6228.02	5680.07	6190.5	6003.81	5997.75	5883.92	5689.96	5852.35	6321.12	6456.95	6277.05	7755.89	7779.03	7656.24	5	5	4	5	4	5	3	5	3	3	2	5	5	5	4
GRP75_HUMAN	22	21	21.905	6.09e-06	1.14443	Phase IIIA	Phase I	Stress-70 protein, mitochondrial OS=Homo sapiens GN=HSPA9 PE=1 SV=2	59093	56576.6	55752.7	63052.7	62826.2	64914.1	65692.3	64936.8	65552.3	56568.7	58226.6	56714.4	61586.1	61201.5	61142.1	24	27	20	28	32	31	23	31	27	27	22	27	30	33	31
SMD3_HUMAN	2	2	1.994	6.11e-06	1.29882	Phase IIA	Phase IIIC	Small nuclear ribonucleoprotein Sm D3 OS=Homo sapiens GN=SNRPD3 PE=1 SV=1	8506.3	8242.28	8747.08	10161.7	9938.92	9570.48	7841.94	8578.26	8048.52	9022.26	9229.46	9295.56	7537.34	7670.36	7636.87	4	4	5	4	5	3	3	5	3	4	3	5	3	5	4
GPNMB_HUMAN	2	2	1.994	6.21e-06	1.97306	Phase IIIB	Phase IIIA	Transmembrane glycoprotein NMB OS=Homo sapiens GN=GPNMB PE=1 SV=2	3833.01	4822.66	4019.48	4315.41	4179.39	3973.44	3682.08	3507.84	3389.02	6751.88	7538.4	6582.64	5276.26	5704.32	4939.02	0	0	0	1	1	0	1	1	1	1	0	0	2	2	1
SYWC_HUMAN	7	6	6.968	6.27e-06	1.31701	Phase I	Phase IIIA	Tryptophan--tRNA ligase, cytoplasmic OS=Homo sapiens GN=WARS PE=1 SV=2	21187.1	22888.1	22945.1	18245.2	18053.7	17021.5	17139.8	16230.8	17517.6	19225.1	19765.4	18929.8	16849.6	17010.2	17097.8	6	7	5	5	3	5	3	7	5	5	6	5	7	5	4
HGB1A_HUMAN	3	3	2.991	6.28e-06	1.3545	Phase IIIA	Phase IIIB	Putative high mobility group protein B1-like 1 OS=Homo sapiens GN=HMGB1P1 PE=5 SV=1	19054.6	19876.8	20440.3	19728.7	19644.4	20011.8	22839.9	23358.4	24278.4	17597.4	17854.4	16579.6	19653.7	19443.5	20609.3	5	3	7	3	5	6	5	5	6	5	7	4	7	5	6
RL27_HUMAN	6	6	5.958	6.36e-06	1.24245	Phase IIA	Phase IIIC	60S ribosomal protein L27 OS=Homo sapiens GN=RPL27 PE=1 SV=2	22011.6	22487.1	22660	23498.1	24359.7	23305.1	21258.8	20375.6	19538.5	20354.8	20840.5	21055.5	19145.6	18888.2	19242.5	7	6	5	7	7	6	6	6	7	4	4	6	7	6	5
ENOA_HUMAN	28	22	27.88	6.45e-06	1.13929	Phase IIIB	Phase IIIC	Alpha-enolase OS=Homo sapiens GN=ENO1 PE=1 SV=2	172818	168768	166431	174783	181220	177452	177920	180991	182567	188560	192318	187018	167222	166384	164857	42	39	42	42	39	38	39	42	41	45	42	48	45	42	43
TGM2_HUMAN	6	6	5.95	6.51e-06	1.19228	Phase IIIC	Phase IIIB	Protein-glutamine gamma-glutamyltransferase 2 OS=Homo sapiens GN=TGM2 PE=1 SV=2	15853.1	16282.3	16406.8	17095.7	17314	17675.4	16759.8	16292.6	16794.6	15938.4	16746.8	15644.7	19026	19339.9	19257.1	6	6	4	4	4	6	5	6	5	8	6	5	6	6	6
DPP2_HUMAN	2	2	1.994	6.61e-06	1.8286	Phase IIA	Phase IIIA	Dipeptidyl peptidase 2 OS=Homo sapiens GN=DPP7 PE=1 SV=3	1765.14	1769.41	1840.78	1771.4	1907.99	1864.57	1059.07	971.294	1001.44	1507.55	1785.68	1390.76	1609.64	1417.27	1508.26	2	3	3	3	2	3	2	2	3	1	3	4	3	3	3
ASC_HUMAN	5	5	4.978	6.65e-06	1.3344	Phase IIIB	Phase IIIC	Apoptosis-associated speck-like protein containing a CARD OS=Homo sapiens GN=PYCARD PE=1 SV=2	6435.78	6368.5	6091.25	6813.75	6402.15	6772.14	6267.8	6829.57	6351	8606.19	8307.25	8018.62	6163.67	6137.53	6382.85	5	4	5	4	7	6	11	5	6	5	8	6	6	6	6
ZYX_HUMAN	7	7	6.979	6.7e-06	1.59511	Phase IIIC	Phase IIIA	Zyxin OS=Homo sapiens GN=ZYX PE=1 SV=1	4559.68	5334.53	4574.49	3923.07	3816.85	3847	3142.41	3437.46	3447.16	3585.91	3745	3394.52	5257.53	5663.51	5073.16	3	4	2	7	6	6	6	4	7	3	5	5	6	7	6
RBM39_HUMAN	4	3	3.948	6.76e-06	1.34639	Phase IIA	Phase IIIA	RNA-binding protein 39 OS=Homo sapiens GN=RBM39 PE=1 SV=2	2162.27	2129.85	2104.72	2840.77	2757.4	2776.97	2193.46	2096.8	1930.19	2115.54	2224.81	2192.84	2179.61	2266.04	2289.74	1	1	1	2	1	1	2	2	1	3	1	3	3	2	2
KV402_HUMAN	3	3	2.991	6.8e-06	2.03357	Phase IIIB	Phase I	Ig kappa chain V-IV region Len OS=Homo sapiens PE=1 SV=2	1838.53	1429.99	1371.78	2157.76	2141.35	2199.87	2512.67	2602.82	2777.77	3294.61	3084.19	3057.59	1765	1985.19	1889.88	4	2	4	5	4	5	4	4	3	5	5	5	4	5	6
EST2_HUMAN	4	4	3.988	6.82e-06	2.02563	Phase I	Phase IIIA	Cocaine esterase OS=Homo sapiens GN=CES2 PE=1 SV=1	2774.29	2883.21	2477.69	1655.23	1752.6	2003.96	1267.1	1367.64	1381.4	2172.41	2640.83	2310.16	1839.3	1925.35	1718.95	4	2	3	3	3	3	4	3	3	5	6	5	2	3	3
RBBP7_HUMAN	4	4	3.973	6.9e-06	1.24754	Phase I	Phase IIIA	Histone-binding protein RBBP7 OS=Homo sapiens GN=RBBP7 PE=1 SV=1	84165.7	81328.8	75706	68928.9	70550.2	70671.3	64747.6	64549	64044.8	63923	65179.2	64385.7	69145	70489	68851	5	5	4	7	6	5	6	6	7	4	6	5	7	8	5
KHDR1_HUMAN	3	3	2.984	6.91e-06	1.22926	Phase IIA	Phase IIIB	KH domain-containing, RNA-binding, signal transduction-associated protein 1 OS=Homo sapiens GN=KHDRBS1 PE=1 SV=1	4611.25	4599.7	4532.91	5338.39	5445.84	5140.01	4803.14	4541.64	4647.42	4455.61	4273.97	4224.8	5012.99	5206.84	5237.8	4	4	5	4	3	4	6	4	3	5	3	4	4	4	5
PCNA_HUMAN	5	5	4.914	6.96e-06	1.3885	Phase IIA	Phase IIIC	Proliferating cell nuclear antigen OS=Homo sapiens GN=PCNA PE=1 SV=1	11494.6	11386.3	11611.3	12783.9	13377.3	13995.1	10922.4	11032.8	11595	10622.4	10714.7	10998.4	9100.86	9846.88	9972.82	5	2	6	5	3	7	2	3	4	5	6	4	5	4	4
RCC1_HUMAN	4	4	3.974	6.99e-06	1.79305	Phase IIA	Phase I	Regulator of chromosome condensation OS=Homo sapiens GN=RCC1 PE=1 SV=1	2207.08	1867.36	2074.51	3749.74	3905.61	3370.01	2472.44	2368.17	2498.72	2149.52	2414.58	2482.33	2778.9	2634.83	2705.19	3	3	3	3	6	4	3	3	4	4	4	1	4	3	3
PSB3_HUMAN	4	4	3.988	7.04e-06	1.41945	Phase IIIB	Phase IIIC	Proteasome subunit beta type-3 OS=Homo sapiens GN=PSMB3 PE=1 SV=2	7924.18	6752.94	7469.92	9464.96	9714.95	9730.57	7482.17	7878.05	8039.15	9598.99	10521.4	9942.07	6889.14	7191.7	7098.07	4	5	5	5	5	4	4	5	4	3	5	5	4	5	3
EF1B_HUMAN	4	3	3.988	7.07e-06	1.27491	Phase I	Phase IIIB	Elongation factor 1-beta OS=Homo sapiens GN=EEF1B2 PE=1 SV=3	8432.72	9016.59	8770.34	7791.12	8351.85	8330.93	7569.71	7787.79	7506.46	6747.64	6878.64	6939.55	7994.14	8223.96	8032.55	4	4	3	2	4	4	4	4	4	2	3	3	4	3	4
CATS_HUMAN	3	3	2.982	7.12e-06	1.41221	Phase IIIC	Phase IIIA	Cathepsin S OS=Homo sapiens GN=CTSS PE=1 SV=3	13050.5	12980.7	13210.6	10259.9	9131.94	10625.6	9283.39	10336.7	9913.95	12363.9	11712.2	12415.7	13726.5	13957.2	14024.6	3	3	5	4	4	6	5	3	4	3	4	4	5	7	4
ARF4_HUMAN	8	4	7.946	7.16e-06	1.22722	Phase IIIB	Phase I	ADP-ribosylation factor 4 OS=Homo sapiens GN=ARF4 PE=1 SV=3	19245.7	18347	18279.5	19991.3	20817.3	20420.5	19720	19215.1	19566.2	22915.8	23405.5	22245.8	19237.9	18919.5	19845.8	6	7	7	7	7	6	7	7	8	8	6	8	8	8	7
ARPC3_HUMAN	4	3	3.988	7.23e-06	1.49177	Phase IIIB	Phase I	Actin-related protein 2/3 complex subunit 3 OS=Homo sapiens GN=ARPC3 PE=1 SV=3	2163.15	1939.54	2308.26	2788.53	2953.39	2871.81	2902.7	2850.93	2905.62	3219.86	3249.26	3094.56	2423.88	2448.41	2580.42	1	1	1	2	1	2	2	1	1	2	1	1	1	2	3
RS27A_HUMAN;RL40_HUMAN	9	8	8.946	7.44e-06	1.1748	Phase I	Phase IIIC	Ubiquitin-40S ribosomal protein S27a OS=Homo sapiens GN=RPS27A PE=1 SV=2	354955	353554	341204	321038	326533	325723	306135	315228	303801	316815	323941	312694	291850	301822	299857	20	18	19	19	23	20	19	21	19	19	18	19	23	22	19
RTCB_HUMAN	6	6	5.972	7.49e-06	1.14266	Phase IIA	Phase I	tRNA-splicing ligase RtcB homolog OS=Homo sapiens GN=C22orf28 PE=1 SV=1	11393.9	11794.8	11585.3	13065.9	13260.2	13408.8	12073.6	12003.1	12522.4	11550.6	11740.5	11619.1	11923.6	11882.8	12187.3	6	6	5	9	7	7	10	8	13	5	5	5	9	8	9
CN166_HUMAN	5	5	4.981	7.49e-06	1.28188	Phase IIIA	Phase I	UPF0568 protein C14orf166 OS=Homo sapiens GN=C14orf166 PE=1 SV=1	5863.88	6043.08	5774.96	7419.65	7106.3	6892.65	7653.64	7396.51	7615.9	6361.41	6475.33	6307.41	6420.59	6604.52	6943.96	3	5	3	3	3	2	3	3	3	2	4	2	2	3	3
RL3_HUMAN	4	4	3.988	7.53e-06	1.22227	Phase IIA	Phase IIIC	60S ribosomal protein L3 OS=Homo sapiens GN=RPL3 PE=1 SV=2	12525.2	13099.8	12521.9	15442.7	15123.8	15529.2	13723.8	13356.6	13250.5	12919.7	12692.6	12378	12489.1	12144.7	13079.2	3	4	3	4	4	3	4	4	3	1	4	2	5	3	3
PSA4_HUMAN	4	4	3.974	7.56e-06	1.2198	Phase IIIB	Phase IIIC	Proteasome subunit alpha type-4 OS=Homo sapiens GN=PSMA4 PE=1 SV=1	15727.8	14914.8	15130	15358.1	15497.7	14933.5	14627.5	14254	13945.7	16854.9	16724.5	16279.5	13689.9	13320.5	13864.2	5	6	7	5	7	5	5	7	5	6	7	5	6	6	4
DAZP1_HUMAN	2	2	1.994	7.74e-06	1.58193	Phase IIIC	Phase IIIB	DAZ-associated protein 1 OS=Homo sapiens GN=DAZAP1 PE=1 SV=1	1649.98	1464.95	1609.34	1635.35	1719.78	1551.07	1307.41	1343.75	1317.86	1157.16	1305.17	1237.22	2090.79	1869.82	1891.82	1	1	0	3	2	3	2	3	1	2	4	2	2	2	2
PDCD5_HUMAN	2	2	1.994	8.01e-06	1.3034	Phase I	Phase IIIC	Programmed cell death protein 5 OS=Homo sapiens GN=PDCD5 PE=1 SV=3	5905.35	5404.41	5458.16	4624.21	4765.32	4852.02	5434.24	5669.78	5385.58	4837.53	4855.64	4681.1	4420.39	4317.91	4126.5	4	2	6	2	2	4	4	2	3	2	4	5	3	3	3
AL7A1_HUMAN	5	5	4.98	8.44e-06	1.29173	Phase IIA	Phase IIIC	Alpha-aminoadipic semialdehyde dehydrogenase OS=Homo sapiens GN=ALDH7A1 PE=1 SV=5	8258.58	8073.51	8131.48	9988.96	10501.9	10076.1	8197.44	8232.71	7683.31	8350.75	8090.4	8200.12	7838.47	7536.39	8288.64	3	5	4	6	5	4	7	4	3	4	3	3	4	3	4
1433T_HUMAN	9	5	8.966	8.47e-06	1.64399	Phase IIIA	Phase IIIC	14-3-3 protein theta OS=Homo sapiens GN=YWHAQ PE=1 SV=1	6455.19	6243.7	6691.36	8744.05	9055.35	10024.3	9743.88	9858.48	10607.9	8338.61	8789.15	8370.89	5383.26	6329.29	6663.6	5	6	4	4	5	6	6	5	5	6	6	7	5	6	6
RHG01_HUMAN	5	4	4.978	8.54e-06	1.23718	Phase IIA	Phase I	Rho GTPase-activating protein 1 OS=Homo sapiens GN=ARHGAP1 PE=1 SV=1	4459.46	4446.96	4443.17	5545.15	5294.92	5675.78	5037.06	4996.89	4927.23	5192.66	5134.44	5129.17	5105.86	4984.51	4768.97	2	0	2	3	4	3	3	1	4	5	1	1	3	3	4
H2B1O_HUMAN;H2B1J_HUMAN;H2B2C_HUMAN;H2B2D_HUMAN;H2B2E_HUMAN	11	2	10.93	8.73e-06	1.29831	Phase IIIB	Phase I	Histone H2B type 1-O OS=Homo sapiens GN=HIST1H2BO PE=1 SV=3	35708.2	37830.2	40038.8	47845.4	47055.6	49912	43432.9	45044	44069.3	49853.4	49158.1	48446.7	45013.8	44856.6	44594.7	3	4	3	4	4	4	4	4	4	3	4	4	5	4	5
TSNAX_HUMAN	4	3	3.964	8.76e-06	1.86662	Phase IIA	Phase IIIC	Translin-associated protein X OS=Homo sapiens GN=TSNAX PE=1 SV=1	1504.73	1306.35	1310.66	1663.32	1545.5	1299.76	1013.71	1028.11	1089.69	1368.13	1354.74	1313	848.609	818.006	748.762	3	3	2	2	3	3	2	2	2	3	2	2	3	2	2
IMMT_HUMAN	2	2	1.994	8.79e-06	1.86674	Phase I	Phase IIIB	Mitochondrial inner membrane protein OS=Homo sapiens GN=IMMT PE=1 SV=1	2183.57	2079.65	1932.42	1425.57	1491.21	1287.99	1827.56	1905.66	1791.33	1037.03	1244.11	1037.82	1476.37	1462.8	1286.73	1	1	2	3	1	2	2	3	3	1	2	0	1	2	2
RS6_HUMAN	7	7	6.944	8.85e-06	1.26877	Phase IIA	Phase IIIC	40S ribosomal protein S6 OS=Homo sapiens GN=RPS6 PE=1 SV=1	37334.5	36929.3	36571.1	40806.5	42516	43621.4	35966.6	35297	35516	35728.3	35438.5	34790.7	31695.7	33786.1	34570.9	9	12	10	11	9	10	7	11	10	9	8	9	8	10	8
VAMP3_HUMAN	2	2	1.994	9.11e-06	1.53129	Phase IIIB	Phase I	Vesicle-associated membrane protein 3 OS=Homo sapiens GN=VAMP3 PE=1 SV=3	1897.25	1746.48	1768.87	2261.77	2291.48	2314.16	2111.47	1901.59	2301.3	2680.18	2809.54	2798.54	2569.66	2611.83	2774.97	3	3	4	4	4	5	5	4	4	4	3	4	4	4	5
NHRF1_HUMAN	3	3	2.928	9.44e-06	1.36025	Phase IIIC	Phase IIIB	Na(+)/H(+) exchange regulatory cofactor NHE-RF1 OS=Homo sapiens GN=SLC9A3R1 PE=1 SV=4	5034.76	5627.06	5435.51	5000.44	4927.55	5117.42	4576.53	4502.61	4294.37	4600.88	4277.47	4430.14	5761.43	6140.8	6200.67	2	3	1	3	2	3	3	2	3	2	2	3	3	3	1
EIF3A_HUMAN	6	6	5.951	9.6e-06	1.21975	Phase IIIA	Phase IIIB	Eukaryotic translation initiation factor 3 subunit A OS=Homo sapiens GN=EIF3A PE=1 SV=1	9306.38	8769.91	8639.59	7873	7893.65	7780.17	8639.53	9168.23	9289.4	7443.66	7467.38	7304.25	7466.58	7206.79	7658.5	2	5	1	6	6	4	4	5	7	5	3	4	5	4	3
G6PD_HUMAN	7	6	6.964	9.66e-06	1.3346	Phase IIIB	Phase IIIA	Glucose-6-phosphate 1-dehydrogenase OS=Homo sapiens GN=G6PD PE=1 SV=4	5755.2	5893.27	5829.52	5718.17	5604.9	5473.7	4950.9	5523.24	5279.65	6997.28	6912.18	7115.56	6526.85	6214.76	6010.42	5	4	2	4	4	6	6	5	3	4	5	5	6	5	4
PFD6_HUMAN	2	2	1.987	9.88e-06	1.47845	Phase I	Phase IIIA	Prefoldin subunit 6 OS=Homo sapiens GN=PFDN6 PE=1 SV=1	4366.57	3990.72	3788.25	3035.46	2966.84	2842.2	2754.49	2604.71	2855.85	2948.06	2717.5	2750.12	3097.48	2952.5	3115.61	3	1	2	3	4	3	1	2	2	3	2	0	3	2	1
S10AD_HUMAN	3	3	2.991	9.91e-06	1.1791	Phase IIIC	Phase IIIA	Protein S100-A13 OS=Homo sapiens GN=S100A13 PE=1 SV=1	7215.81	7648.16	7787.15	8314.43	8401.16	8194.48	7070.47	7173.61	7039.33	7640.98	7452.07	7600.26	8221.83	8458.04	8415.37	2	3	2	3	2	4	4	2	4	4	3	4	3	5	3
ILEU_HUMAN	15	13	14.953	1.01e-05	1.26702	Phase IIIB	Phase IIIC	Leukocyte elastase inhibitor OS=Homo sapiens GN=SERPINB1 PE=1 SV=1	41464.5	40689.8	41134	41156.6	40531.7	43258.7	39821.9	42931.9	41399.8	49580.6	50624.3	52880.7	40733.4	39141.6	40948.1	14	17	9	15	11	13	12	14	13	15	16	14	9	13	14
XRCC6_HUMAN	12	11	11.94	1.02e-05	1.2862	Phase IIIA	Phase IIIB	X-ray repair cross-complementing protein 6 OS=Homo sapiens GN=XRCC6 PE=1 SV=2	22235.8	20653.3	19383.2	18739.2	18978.6	19003.1	22917.9	22510.1	22730.2	17722	17640.4	17629.4	18226.8	18134.1	17827.2	8	12	6	11	9	13	11	11	11	12	9	11	13	11	10
IF2A_HUMAN	4	4	3.974	1.03e-05	1.31906	Phase IIA	Phase IIIA	Eukaryotic translation initiation factor 2 subunit 1 OS=Homo sapiens GN=EIF2S1 PE=1 SV=3	4110.27	3743.25	4173.87	4742.59	4933.1	5056.95	3737.79	3711.59	3719.7	3897.82	3716.97	3850.69	4236.39	4426.95	4275	3	3	3	3	4	3	3	3	3	3	3	3	4	3	2
AK1A1_HUMAN	7	7	6.909	1.03e-05	1.21574	Phase IIIC	Phase I	Alcohol dehydrogenase [NADP(+)] OS=Homo sapiens GN=AKR1A1 PE=1 SV=3	16283.4	16115.2	15610.8	18529.6	18371.6	18053.4	19640.1	18473.8	18342.8	18680.4	18408.1	17902.7	19407.4	19433.2	19526.3	7	9	4	9	11	12	9	10	10	9	8	10	9	10	10
FETUA_HUMAN	4	3	3.977	1.05e-05	1.40024	Phase IIIB	Phase IIIA	Alpha-2-HS-glycoprotein OS=Homo sapiens GN=AHSG PE=1 SV=1	6277.13	6195.72	6775.47	4738.78	5157.43	4657.29	4658.71	4661.68	4685.44	7093.55	6331.3	6186.65	4836.16	5127.39	5140.55	1	2	1	2	2	3	3	3	1	3	2	2	3	4	2
ACOC_HUMAN	8	6	7.926	1.07e-05	1.4554	Phase IIIB	Phase I	Cytoplasmic aconitate hydratase OS=Homo sapiens GN=ACO1 PE=1 SV=3	2645.88	3145.23	2855.39	3191.8	3446.36	3360.01	4038.27	4129.15	4057.83	4022.06	4238.81	4323.28	3503.37	3519.9	3373.06	3	3	1	6	4	5	6	4	4	5	4	4	1	4	3
CAZA1_HUMAN	6	5	5.982	1.09e-05	1.34742	Phase IIIB	Phase I	F-actin-capping protein subunit alpha-1 OS=Homo sapiens GN=CAPZA1 PE=1 SV=3	7598.07	6753.04	6821.53	8321.37	8449.98	8559.55	8076.65	7549.55	7901.34	9247.4	9676.44	9604.62	7314.67	7288.29	7507.31	4	6	5	7	7	7	5	8	7	6	7	5	3	5	6
PRP19_HUMAN	2	2	1.988	1.09e-05	1.59704	Phase IIIA	Phase IIIB	Pre-mRNA-processing factor 19 OS=Homo sapiens GN=PRPF19 PE=1 SV=1	1588.15	1812.79	1609.65	1950.38	1839.8	2064.53	2486.19	2496.21	2182.63	1551.12	1455.18	1480.16	1614.78	1643.34	1570.06	1	0	2	1	2	1	3	2	1	1	0	1	3	2	1
LYSC_HUMAN	3	3	2.977	1.12e-05	1.20078	Phase IIIB	Phase I	Lysozyme C OS=Homo sapiens GN=LYZ PE=1 SV=1	10023.6	10058.3	10477.9	10983.5	11216.5	11513	10489.2	10619.1	10701.6	11760.4	12484.9	12450.5	11893.3	11830.4	11586.9	2	2	3	2	2	3	4	5	4	3	3	3	2	3	4
S10A6_HUMAN	2	2	1.978	1.17e-05	2.0947	Phase IIIC	Phase IIIB	Protein S100-A6 OS=Homo sapiens GN=S100A6 PE=1 SV=1	14627.1	15895	16520.2	14446.4	13209.1	15840.1	12493.2	13750.8	11835	7869.94	7402.67	9489.46	16360.9	18727.9	16780.3	4	3	6	4	4	3	2	3	2	3	2	4	3	4	2
RL17_HUMAN	7	7	6.97	1.23e-05	1.21633	Phase IIA	Phase IIIC	60S ribosomal protein L17 OS=Homo sapiens GN=RPL17 PE=1 SV=3	32750.4	30993.4	30174.8	32371.5	33012.1	34137.7	27879.5	27391.8	28328.1	28350.5	29078.4	29123.5	27766	26941.2	27113.7	8	10	7	11	11	10	9	11	9	7	7	11	9	11	8
FLNB_HUMAN	15	8	14.922	1.23e-05	1.28842	Phase IIIA	Phase I	Filamin-B OS=Homo sapiens GN=FLNB PE=1 SV=2	8248.64	7965.01	7701.95	10249.5	10554.3	9999.02	10382.2	9956.23	10474.8	9758.27	10743.1	10138.2	9799.46	9821.65	9377.24	2	5	5	4	4	4	8	5	7	4	5	5	8	10	5
ANT3_HUMAN	7	7	6.976	1.24e-05	1.2648	Phase IIIB	Phase I	Antithrombin-III OS=Homo sapiens GN=SERPINC1 PE=1 SV=1	12881.5	12827.8	12460	13939.8	13824.1	13977.3	12477.6	13625.5	12797	15844.2	15898.5	16533.9	14870.6	14132.6	13918	7	6	7	9	8	8	11	6	10	9	6	12	11	8	7
TXD17_HUMAN	2	2	1.994	1.25e-05	1.34076	Phase I	Phase IIIB	Thioredoxin domain-containing protein 17 OS=Homo sapiens GN=TXNDC17 PE=1 SV=1	8659.36	8448.93	8172.5	8009.46	7896.13	7821.01	6524.67	6848.01	6716.24	6575.31	5772.26	6508.06	7278.66	7287.31	7371.83	3	4	3	4	4	4	4	4	5	3	4	5	4	5	4
DCXR_HUMAN	4	4	3.962	1.25e-05	1.65977	Phase IIA	Phase IIIA	L-xylulose reductase OS=Homo sapiens GN=DCXR PE=1 SV=2	3587.67	3324.44	3281.7	3962.23	4162.61	4105.67	2355.48	2604.61	2408.72	2750.45	3324.72	2804.47	3253.59	3336.12	3292.77	5	5	4	7	6	5	4	5	4	6	5	5	5	6	4
FUBP1_HUMAN	5	3	4.978	1.26e-05	1.21555	Phase IIIC	Phase IIIB	Far upstream element-binding protein 1 OS=Homo sapiens GN=FUBP1 PE=1 SV=3	6451.79	6648	6776.97	7565.71	7912.04	7165.17	6609.07	6650.65	6540.28	6449.27	6506.07	6232.07	7716.92	7843.97	7762.3	3	4	4	5	6	7	6	4	4	4	4	5	6	6	6
S10A9_HUMAN	16	16	15.91	1.29e-05	1.22371	Phase IIIA	Phase I	Protein S100-A9 OS=Homo sapiens GN=S100A9 PE=1 SV=1	172531	157572	156631	179867	180232	186847	201044	198271	196308	184844	190946	187477	160674	163910	162942	17	16	13	14	12	12	17	16	12	15	17	14	16	12	13
TPM3L_HUMAN	6	2	5.935	1.32e-05	1.45586	Phase IIIA	Phase IIIC	Putative tropomyosin alpha-3 chain-like protein OS=Homo sapiens PE=5 SV=2	5129.64	5107.9	5430.38	6316.54	6143.25	5944.32	6522.86	6343.09	6478.85	5822.84	5467.49	6069.61	4054.44	4680.65	4552.44	2	4	2	3	2	3	3	2	2	5	4	1	3	2	2
COPZ1_HUMAN	4	4	3.988	1.33e-05	1.26104	Phase IIIC	Phase I	Coatomer subunit zeta-1 OS=Homo sapiens GN=COPZ1 PE=1 SV=1	3123.25	3127.36	3175.64	3738.28	3740.15	3721.18	3843.06	3857	3557.61	3499.72	3580.86	3324.11	3913.48	3936.4	4036.99	4	2	2	2	2	3	4	4	1	1	3	4	4	6	4
RS30_HUMAN	2	2	1.994	1.33e-05	1.24518	Phase I	Phase IIIA	40S ribosomal protein S30 OS=Homo sapiens GN=FAU PE=1 SV=1	25460.9	25090.5	24569.3	23772.7	23993	24060.7	19961.5	19666.9	20700.8	20558.5	22787.3	21859.1	21339.5	21443.6	21665.1	4	4	3	3	4	3	3	3	4	2	4	4	3	4	3
RAB5C_HUMAN;RAB5A_HUMAN	5	3	4.985	1.35e-05	1.27172	Phase IIA	Phase IIIA	Ras-related protein Rab-5C OS=Homo sapiens GN=RAB5C PE=1 SV=2	5555.45	5327.47	5462.35	6880.61	6978.94	6652.94	5378.02	5146.65	5605.01	6466.57	5860.93	6091.09	6481.25	6794.5	6596.38	5	5	4	6	6	4	5	6	7	6	5	4	5	5	5
SH3L3_HUMAN	6	6	5.982	1.37e-05	1.41941	Phase IIIA	Phase I	SH3 domain-binding glutamic acid-rich-like protein 3 OS=Homo sapiens GN=SH3BGRL3 PE=1 SV=1	9788.76	8839.89	8547.76	10776.6	10385.8	11434.5	13017.7	12565.7	12991	11520.4	11506.1	11793.3	10789.4	10752.1	10985.9	6	8	7	8	7	8	10	6	9	7	5	11	10	7	7
DLDH_HUMAN	5	4	4.9	1.37e-05	1.31595	Phase IIA	Phase I	Dihydrolipoyl dehydrogenase, mitochondrial OS=Homo sapiens GN=DLD PE=1 SV=2	7629.16	7931.37	7285.16	10275.5	10242.6	9545.54	8804.82	9171.89	8834.82	7468.69	8061.23	8005.24	8938.36	9303.85	9056.85	4	3	3	4	4	3	5	4	4	4	4	3	6	2	3
TBB3_HUMAN	28	3	27.813	1.39e-05	2.08915	Phase IIIC	Phase I	Tubulin beta-3 chain OS=Homo sapiens GN=TUBB3 PE=1 SV=2	602.836	769.635	703.19	1178.88	1203.3	1065.56	932.026	942.987	1120.22	1168.72	1253.99	1075.62	1477.18	1465.06	1394.13	0	0	1	2	1	1	1	1	1	1	2	2	1	2	2
RD23B_HUMAN	6	5	5.966	1.45e-05	1.14945	Phase I	Phase IIIC	UV excision repair protein RAD23 homolog B OS=Homo sapiens GN=RAD23B PE=1 SV=1	14265.6	14378.6	14359.8	13021.5	12717.5	12665.5	13810.6	13138.9	13136.8	13005.4	12908.2	12897.4	12706.2	12452.5	12253.9	6	5	4	6	5	4	6	5	5	6	4	5	3	5	5
THIK_HUMAN	3	3	2.991	1.51e-05	1.69137	Phase IIIC	Phase I	3-ketoacyl-CoA thiolase, peroxisomal OS=Homo sapiens GN=ACAA1 PE=1 SV=2	774.371	597.332	623.264	820.302	800.266	789.254	997.697	980.738	1036.13	860.747	857.316	831.331	1105.5	1136.89	1131.85	4	1	3	4	1	4	4	3	2	3	2	2	2	4	4
RL23_HUMAN	5	5	4.936	1.52e-05	1.35264	Phase I	Phase IIIA	60S ribosomal protein L23 OS=Homo sapiens GN=RPL23 PE=1 SV=1	39961.3	36149.9	35434.6	34214.4	35742.7	36761.6	27361.5	28453.6	26650.3	29898.3	28705.4	29742.1	30211	27783	29478.5	7	9	8	7	9	7	6	6	5	8	6	7	6	5	7
DOPD_HUMAN	5	4	4.969	1.55e-05	1.38491	Phase I	Phase IIIB	D-dopachrome decarboxylase OS=Homo sapiens GN=DDT PE=1 SV=3	15586.4	17923.7	16869.3	15454.4	14677.6	16100.3	13561.8	14158.1	13686.6	11987.1	12151	12239.2	13086.2	13272.6	12542.3	6	7	4	5	6	4	5	5	3	4	5	4	5	4	5
SYEP_HUMAN	2	2	1.994	1.59e-05	3.33761	Phase IIIA	Phase IIIB	Bifunctional glutamate/proline--tRNA ligase OS=Homo sapiens GN=EPRS PE=1 SV=5	296.416	391.499	323.107	352.938	238.031	340.361	509.388	507.526	509.985	190.456	126.282	140.746	440.887	472.468	438.675	2	2	1	2	2	2	2	2	1	1	0	2	2	2	1
PGM2_HUMAN	3	2	2.947	1.63e-05	1.46447	Phase IIIC	Phase IIA	Phosphoglucomutase-2 OS=Homo sapiens GN=PGM2 PE=1 SV=4	2044.49	1946.75	1905.39	1771.36	1824.5	1999.11	2070.21	1923.22	1819.11	2285.2	2140.54	2158.38	2645.41	2700.57	2847.67	1	0	1	2	3	2	1	2	3	1	2	3	2	2	4
DPEP1_HUMAN	4	4	3.988	1.65e-05	1.48305	Phase IIA	Phase IIIA	Dipeptidase 1 OS=Homo sapiens GN=DPEP1 PE=1 SV=3	12794.3	10739.6	11508.9	15144.4	15710.3	15290.1	10094.3	10436.6	10583.9	11896.9	11070.1	12239.9	11096.4	10652	10518.5	3	2	2	6	7	6	2	2	2	4	3	2	3	3	3
AMBP_HUMAN	3	3	2.984	1.66e-05	1.59955	Phase IIIB	Phase IIIA	Protein AMBP OS=Homo sapiens GN=AMBP PE=1 SV=1	5016.08	5342.85	4782.74	5787.71	6232.88	5814.57	4082.65	3835.52	4442.85	6406.66	7099.13	6266.23	6523.41	6005.46	6945.35	5	2	3	4	2	4	3	2	3	2	4	3	4	5	4
RS24_HUMAN	5	5	4.985	1.69e-05	1.28831	Phase IIA	Phase IIIC	40S ribosomal protein S24 OS=Homo sapiens GN=RPS24 PE=1 SV=1	21920.4	21441	20956.7	26319.1	24522.1	25014.7	22367.9	21070.6	21420.5	23178.4	24975	23955.5	20318.8	19402.3	19159	6	6	6	6	5	5	7	6	5	7	6	5	7	6	5
NDUS8_HUMAN	2	2	1.994	1.72e-05	1.41715	Phase IIIB	Phase IIIC	NADH dehydrogenase [ubiquinone] iron-sulfur protein 8, mitochondrial OS=Homo sapiens GN=NDUFS8 PE=1 SV=1	2083.86	2260.85	1939.07	2441.19	2366.27	2292.17	2499.74	2455.68	2423.89	2682.26	2652.91	2739.42	1880.21	1999.99	1817.55	1	1	1	2	1	3	1	3	1	3	1	1	2	2	2
DDB1_HUMAN	3	3	2.991	1.82e-05	1.6431	Phase IIA	Phase IIIC	DNA damage-binding protein 1 OS=Homo sapiens GN=DDB1 PE=1 SV=1	1272.87	1074.26	1206.46	1656.2	1561.62	1551.58	1357.04	1373.82	1324.15	1178.06	1255.54	1402.13	961.446	952.61	988.637	2	2	3	3	2	2	2	4	3	2	2	3	2	2	1
DYHC1_HUMAN	9	7	8.941	1.83e-05	1.57021	Phase IIIA	Phase IIA	Cytoplasmic dynein 1 heavy chain 1 OS=Homo sapiens GN=DYNC1H1 PE=1 SV=5	4428.79	3679.87	4192.87	3040.9	3093.23	3285.35	5028.05	4961.02	4801.47	3388.01	3288.94	3673	3336.67	3238.58	3579.05	2	1	3	6	4	4	3	5	3	1	2	3	2	3	3
RRAS_HUMAN	4	4	3.977	1.86e-05	1.33337	Phase IIIA	Phase IIIC	Ras-related protein R-Ras OS=Homo sapiens GN=RRAS PE=1 SV=1	8579.96	8952	8859.01	8388.81	8010.85	8322.55	9672.09	9750.78	9119.87	8576.7	8868.27	9118.32	6909.64	7578.82	6918.06	2	4	1	1	3	1	2	2	0	2	2	3	2	2	1
BAX_HUMAN	3	2	2.991	1.9e-05	1.51919	Phase IIA	Phase IIIC	Apoptosis regulator BAX OS=Homo sapiens GN=BAX PE=1 SV=1	3715.03	3308.45	3291.27	4023.11	4086.16	3689.31	2621.22	3048.71	2862.79	3546.61	3568.57	3445.81	2643.41	2480.96	2641.97	2	2	2	3	2	1	2	0	3	1	2	1	2	4	1
CTNA1_HUMAN	5	5	4.985	1.91e-05	1.44676	Phase IIIA	Phase IIIB	Catenin alpha-1 OS=Homo sapiens GN=CTNNA1 PE=1 SV=1	7470.71	7861.75	7487.89	7819.43	8178.42	8107.65	8808	9289.07	8912.26	6106.34	6735.25	5827.27	6895.03	7365.55	6633.48	3	2	2	1	5	4	6	4	2	2	3	3	2	2	1
COPD_HUMAN	5	5	4.982	1.92e-05	1.58639	Phase IIIC	Phase IIIB	Coatomer subunit delta OS=Homo sapiens GN=ARCN1 PE=1 SV=1	1862.79	1692.35	1814.2	1801.12	1847.01	2029.38	2248.19	2373.55	2248.79	1674.16	1539.03	1365.87	2453.8	2473.8	2336.58	3	3	1	6	5	2	4	3	4	2	2	3	3	4	3
VAT1_HUMAN	6	5	5.982	1.94e-05	1.43003	Phase IIIC	Phase IIIA	Synaptic vesicle membrane protein VAT-1 homolog OS=Homo sapiens GN=VAT1 PE=1 SV=2	14093.1	13665.5	12908.3	11991.2	11835.9	11311	10421.2	9935.58	10049.5	13470.7	12804.8	12001.4	13604.3	15199	14678.7	7	7	7	9	8	7	7	8	6	8	8	8	8	8	9
HYEP_HUMAN	3	3	2.988	1.94e-05	1.76771	Phase IIA	Phase IIIA	Epoxide hydrolase 1 OS=Homo sapiens GN=EPHX1 PE=1 SV=1	1389.72	1670.28	1546.36	2016.42	2070.37	2121.41	1215.67	1148.83	1147.51	1452.44	1777.72	1664.23	1739.51	1961.83	1838.38	1	0	0	0	2	1	2	1	1	2	1	2	2	3	1
CAP1_HUMAN	10	10	9.97	1.98e-05	1.21886	Phase IIIC	Phase IIA	Adenylyl cyclase-associated protein 1 OS=Homo sapiens GN=CAP1 PE=1 SV=5	68626.1	70395.3	66043.6	60396.4	58676.8	59091.3	65881.1	68539.7	66660.5	64705.8	67873.1	68753.8	72493.9	72925.3	71738.9	15	12	14	16	14	17	14	17	15	15	14	16	16	14	17
PLAK_HUMAN	8	6	7.891	1.99e-05	1.63604	Phase IIIC	Phase IIIB	Junction plakoglobin OS=Homo sapiens GN=JUP PE=1 SV=3	8350.83	8277.26	8868.37	10557.5	10311.7	11207.1	9625.05	9449.61	9387.09	7043	6149.39	7740.71	10628.1	11834.3	11784.9	2	3	3	4	2	3	2	4	5	4	2	4	2	3	3
IF4A3_HUMAN	9	8	8.962	2.04e-05	1.35179	Phase IIA	Phase I	Eukaryotic initiation factor 4A-III OS=Homo sapiens GN=EIF4A3 PE=1 SV=4	6342.88	6033.09	6786.46	8866.66	8487.99	8548.93	7451.28	7201.25	6776.77	7834.43	7980.78	7522.39	8291.38	8022.13	8201.12	4	5	4	5	4	7	7	5	6	4	6	4	5	4	5
TCTP_HUMAN	3	3	2.991	2.05e-05	1.35557	Phase IIIA	Phase IIIC	Translationally-controlled tumor protein OS=Homo sapiens GN=TPT1 PE=1 SV=1	12200.1	11534.6	11796.8	10184.1	10664	11712.7	12443	12717.2	12268.5	11320.1	11380.1	11416	8931.51	9161.98	9517.53	3	4	3	2	2	2	2	2	3	2	2	2	2	3	4
DHB4_HUMAN	3	3	2.991	2.11e-05	2.42004	Phase IIIA	Phase IIIB	Peroxisomal multifunctional enzyme type 2 OS=Homo sapiens GN=HSD17B4 PE=1 SV=3	647.305	851.57	560.385	791.688	902.175	772.231	1612.63	1545.54	1478.45	580.983	663.899	671.049	943.048	912.393	814.358	1	2	1	2	3	3	4	3	3	2	2	2	4	2	2
AATM_HUMAN	6	5	5.919	2.12e-05	1.25043	Phase IIIC	Phase IIIA	Aspartate aminotransferase, mitochondrial OS=Homo sapiens GN=GOT2 PE=1 SV=3	20506.3	19745	18595	20746	21030.1	19733.6	17372.5	16845	17347.4	17635.9	17982.4	18497	21604.8	21279.1	21594.2	6	8	8	9	6	6	7	7	4	7	5	13	8	7	9
EF1G_HUMAN	7	7	6.979	2.14e-05	1.20634	Phase IIA	Phase I	Elongation factor 1-gamma OS=Homo sapiens GN=EEF1G PE=1 SV=3	23332.2	22221.9	22590.8	26842.7	27520.5	27842.7	24594.5	24392.7	26127.4	26274.6	25763.7	25315.8	23799.8	22873.9	23288.7	6	8	9	9	7	9	9	7	10	12	6	9	9	10	9
TCPG_HUMAN	9	8	8.948	2.17e-05	1.24197	Phase IIA	Phase I	T-complex protein 1 subunit gamma OS=Homo sapiens GN=CCT3 PE=1 SV=4	12388.1	12614.2	11962.1	15484.3	14793.6	15630.9	14965.9	15201.6	14686.8	13422.1	12648.4	13726.2	13013	13655.9	13582	7	6	5	8	10	6	7	10	7	6	5	8	7	6	9
NMES1_HUMAN	3	3	2.977	2.17e-05	2.36363	Phase IIIA	Phase I	Normal mucosa of esophagus-specific gene 1 protein OS=Homo sapiens GN=NMES1 PE=2 SV=1	680.045	859.494	934.368	818.623	1035.05	884.86	1975.83	1919.63	1951.94	1289.15	1438.35	1461.13	1205.86	1333.4	1015.14	1	2	2	2	2	1	4	2	2	2	4	3	4	2	1
RPN2_HUMAN	10	9	9.969	2.19e-05	1.98887	Phase IIIA	Phase IIIC	Dolichyl-diphosphooligosaccharide--protein glycosyltransferase subunit 2 OS=Homo sapiens GN=RPN2 PE=1 SV=3	6321.21	4921.94	5741.12	5460.09	5872.29	5307.62	9471.8	8544.67	8869.41	5374.29	6403.76	5961.73	4861.1	4213.45	4443.59	3	4	3	6	7	5	6	6	7	3	5	7	6	4	4
PSMD2_HUMAN	5	5	4.958	2.19e-05	1.46007	Phase IIIA	Phase IIIC	26S proteasome non-ATPase regulatory subunit 2 OS=Homo sapiens GN=PSMD2 PE=1 SV=3	1924.19	1838.12	1628.66	2083.71	2222.7	1983.79	2451.99	2542.82	2458.65	2370.2	2276.14	2254.43	1788.04	1627	1689.83	1	2	1	1	3	4	3	2	3	2	2	4	5	2	3
BOLA2_HUMAN	2	2	1.994	2.21e-05	1.28577	Phase IIIC	Phase IIIB	BolA-like protein 2 OS=Homo sapiens GN=BOLA2 PE=1 SV=1	6255.63	6880.41	6457.62	6205.75	6631.27	6531.3	6266.87	6605.22	6715.67	6441.72	6643.35	6177.51	8188.87	8391.71	8186.72	3	3	3	3	3	2	3	1	3	3	3	3	3	3	3
ASSY_HUMAN	3	3	2.964	2.21e-05	1.47932	Phase IIIA	Phase IIA	Argininosuccinate synthase OS=Homo sapiens GN=ASS1 PE=1 SV=2	6666.71	7277.45	6686.75	6021.46	5973.14	6149.58	9024.52	9093.8	8722.64	7222.04	7032.43	6871.14	7107.26	6015.02	6847.1	1	1	0	0	0	1	2	3	2	1	1	1	2	2	3
RAB1B_HUMAN;RAB1C_HUMAN;RAB35_HUMAN;RAB8A_HUMAN	8	3	7.947	2.22e-05	1.52662	Phase IIIC	Phase I	Ras-related protein Rab-1B OS=Homo sapiens GN=RAB1B PE=1 SV=1	3121.79	3342.9	3201.53	4558.67	4626.75	4417.54	3356.5	3232.41	3389.63	4072.77	3600.25	3866.26	4384.17	4894.62	5477.82	4	3	3	4	3	4	4	2	4	3	3	3	3	3	3
CKAP4_HUMAN	7	5	6.918	2.23e-05	1.6185	Phase IIIA	Phase IIIB	Cytoskeleton-associated protein 4 OS=Homo sapiens GN=CKAP4 PE=1 SV=2	3643.1	3499.44	3912.8	3877.47	4198.02	3559.25	4262.96	4490.88	4331.77	2631.42	2760.7	2692.88	4181.35	3743.22	3583.36	4	1	3	2	2	3	3	4	2	2	2	3	4	3	2
PGM1_HUMAN	9	9	8.903	2.25e-05	1.13782	Phase I	Phase IIA	Phosphoglucomutase-1 OS=Homo sapiens GN=PGM1 PE=1 SV=3	17243.5	17538.7	16874.1	14879.5	15553.6	14966.4	15532.9	15488.8	15362.5	16158	16026.4	15987.2	16319	15865.8	16405	9	7	9	8	9	6	7	6	9	6	5	11	8	8	8
1433Z_HUMAN	13	8	12.954	2.28e-05	1.28765	Phase IIA	Phase I	14-3-3 protein zeta/delta OS=Homo sapiens GN=YWHAZ PE=1 SV=1	72307.6	65406.3	69875.7	86945.5	90036	90320.4	82918.4	83012.1	84625.8	78989.4	78836.8	79618.4	74912.8	78598.4	81130.9	11	11	11	13	12	13	13	10	11	12	12	11	14	12	13
STML2_HUMAN	6	6	5.961	2.3e-05	1.64392	Phase IIIA	Phase I	Stomatin-like protein 2, mitochondrial OS=Homo sapiens GN=STOML2 PE=1 SV=1	3599.39	3028.9	3137.17	4034.9	4447.27	4256.64	5220	5236.61	5597	3615.91	3864.71	3781.88	4270.78	3810.31	4338.16	5	2	2	3	4	6	2	2	4	4	2	2	6	4	5
SRBS1_HUMAN	7	6	6.948	2.42e-05	2.47847	Phase I	Phase IIIB	Sorbin and SH3 domain-containing protein 1 OS=Homo sapiens GN=SORBS1 PE=1 SV=3	7240.02	6832.18	6563.55	3463.53	3638.97	3772.75	4867.98	5028.77	4725.48	3247.92	2035.65	3042.43	5064.91	5108.02	5285.8	8	6	8	6	7	5	8	7	8	4	3	4	7	8	11
ILF2_HUMAN	6	6	5.977	2.43e-05	1.34987	Phase IIA	Phase I	Interleukin enhancer-binding factor 2 OS=Homo sapiens GN=ILF2 PE=1 SV=2	10258.9	9920.48	8957.98	13233.2	13061.1	13037.4	10289.1	10668.4	9975	10530.8	10043.1	10155.2	10212.6	10346.1	9693.4	7	9	9	9	8	8	9	7	7	8	8	7	7	7	6
ELOB_HUMAN	2	2	1.904	2.47e-05	1.76657	Phase I	Phase IIIA	Transcription elongation factor B polypeptide 2 OS=Homo sapiens GN=TCEB2 PE=1 SV=1	860.467	898.7	848.979	808.651	724.553	712.681	563.131	452.842	460.413	693.396	670.132	667.723	628.805	585.871	534.318	2	2	1	1	1	2	2	2	3	2	2	2	2	2	2
RS11_HUMAN	2	2	1.987	2.51e-05	1.4705	Phase IIA	Phase IIIC	40S ribosomal protein S11 OS=Homo sapiens GN=RPS11 PE=1 SV=3	11400.3	12522.8	12633.2	14324.1	14694.5	15035.7	10723	11147.9	10799.9	12109.8	12647.3	11753.7	9115.83	10578.9	10263.9	5	4	3	4	2	4	3	4	3	4	4	3	3	3	5
CDC42_HUMAN	2	2	1.994	2.56e-05	1.23096	Phase IIIB	Phase I	Cell division control protein 42 homolog OS=Homo sapiens GN=CDC42 PE=1 SV=2	6505	6786.58	6960.01	7874.54	7983.18	7702.52	7623.99	8091.08	7983.88	8231.36	8588.14	8109.46	7996.41	8289.35	8040.59	4	4	6	4	5	4	5	5	6	5	5	5	5	6	5
TIM13_HUMAN	2	2	1.994	2.69e-05	1.42513	Phase I	Phase IIIB	Mitochondrial import inner membrane translocase subunit Tim13 OS=Homo sapiens GN=TIMM13 PE=1 SV=1	5642.41	4845.18	4962.24	4766.92	4879.03	4499.25	5018.4	5105.09	5012.58	3758.36	3609.99	3472.62	4531.89	4388.59	4199.5	5	3	4	3	4	4	3	3	3	2	4	2	4	3	3
ODPA_HUMAN	4	3	3.981	2.74e-05	1.23792	Phase IIIA	Phase IIIB	Pyruvate dehydrogenase E1 component subunit alpha, somatic form, mitochondrial OS=Homo sapiens GN=PDHA1 PE=1 SV=3	10933.7	10920.4	9961	11720.1	12112	11882.7	12762.4	12660.2	12582.5	10035.5	10085	10580.2	11454.9	11299.5	11122.3	2	1	1	4	3	4	5	3	3	3	2	2	2	2	1
PDLI1_HUMAN	3	2	2.965	2.78e-05	1.7402	Phase IIIA	Phase IIIC	PDZ and LIM domain protein 1 OS=Homo sapiens GN=PDLIM1 PE=1 SV=4	1437.12	1478.59	1536.65	1426.92	1610.93	1345.99	1865.67	1721.97	1820.41	1295.52	1052.25	1083.74	989.998	1001.43	1116.3	2	2	1	2	1	3	1	2	1	1	2	1	1	2	0
BGLR_HUMAN	4	4	3.949	2.78e-05	1.76605	Phase IIIC	Phase IIIA	Beta-glucuronidase OS=Homo sapiens GN=GUSB PE=1 SV=2	2998.52	3105.19	2428.54	3210.27	3255.83	3170.74	2211.92	2398.93	2315.85	3487.09	3208.51	3735.68	4209.24	3946.29	4077.41	0	2	1	2	2	3	1	0	1	3	2	1	3	3	4
CPNE1_HUMAN	6	4	5.982	2.83e-05	1.41794	Phase IIA	Phase IIIB	Copine-1 OS=Homo sapiens GN=CPNE1 PE=1 SV=1	4453.42	3752.38	4015.33	5846.44	5820.16	5453.18	4856.66	4635.79	4574.28	3952.65	3960.55	4160.54	5076.49	4949.36	4731.34	4	3	3	6	3	5	4	4	5	3	3	4	5	3	6
LAC3_HUMAN;LAC7_HUMAN	7	3	6.977	2.84e-05	1.50244	Phase IIIB	Phase IIA	Ig lambda-3 chain C regions OS=Homo sapiens GN=IGLC3 PE=1 SV=1	31311.2	25163.9	23779.2	25433.3	25638.7	25572.4	37213.2	37379.9	37780.2	39147.2	37660.1	38346.2	28232.4	28013.4	26939.1	7	7	7	10	9	10	10	9	13	12	14	9	11	13	8
CALM_HUMAN	6	6	5.975	2.84e-05	1.30137	Phase I	Phase IIIC	Calmodulin OS=Homo sapiens GN=CALM1 PE=1 SV=2	116527	114936	116521	102333	102683	109601	98739.6	101453	100361	98634.1	103025	101608	84789	88209.6	94399.5	14	16	14	13	14	15	15	15	18	13	15	18	12	13	13
RL15_HUMAN	4	3	3.986	2.84e-05	1.28861	Phase IIA	Phase IIIC	60S ribosomal protein L15 OS=Homo sapiens GN=RPL15 PE=1 SV=2	4492.76	4509.92	4251.45	5757.88	5752.99	5503.74	4864.84	4710.64	4785.64	5008.82	5035.38	4695.73	4665.31	4279.63	4258.88	2	3	3	5	4	4	4	3	3	3	2	4	4	3	4
MMP9_HUMAN	2	2	1.988	2.9e-05	2.66518	Phase I	Phase IIIC	Matrix metalloproteinase-9 OS=Homo sapiens GN=MMP9 PE=1 SV=3	1534.21	1260.34	1285.05	857.897	760.542	872.526	787.309	627.904	835.116	927.952	732.984	865.562	586.45	460.996	483.257	1	1	1	2	3	1	3	2	2	3	1	2	1	2	1
1433S_HUMAN	9	5	8.934	2.9e-05	1.37905	Phase IIIB	Phase I	14-3-3 protein sigma OS=Homo sapiens GN=SFN PE=1 SV=1	6104.52	6401.24	6479.55	7709.54	8024.08	7804.89	7626.34	7995.52	7799.96	8344.52	9231.42	8605.67	5986.39	6642.46	6966	4	6	5	6	6	6	5	6	6	8	8	8	5	5	8
ANXA1_HUMAN	14	14	13.92	2.96e-05	1.22582	Phase IIIB	Phase IIIA	Annexin A1 OS=Homo sapiens GN=ANXA1 PE=1 SV=2	68873.6	66879.6	70607.9	60418.8	60076.1	60374.7	63640.4	59199.7	57918.9	71717.9	73886.5	75974	67659.3	71328	68418.1	17	19	21	20	18	21	17	18	16	19	18	16	14	19	16
PGRC2_HUMAN	3	3	2.984	2.97e-05	1.32187	Phase IIIC	Phase IIIA	Membrane-associated progesterone receptor component 2 OS=Homo sapiens GN=PGRMC2 PE=1 SV=1	4861.17	4641.5	5237.67	5728.31	5452.28	5714.09	4674.48	4657.76	4950.43	5326.94	5620.24	5321.63	6268.14	6147.58	6464.17	5	4	5	4	3	6	6	4	6	5	4	4	6	6	5
GDIA_HUMAN	13	7	12.945	2.98e-05	1.42803	Phase IIIC	Phase I	Rab GDP dissociation inhibitor alpha OS=Homo sapiens GN=GDI1 PE=1 SV=2	5141.83	4640.69	5292.86	5716.19	6086.15	6108.13	6721.67	6520.86	6971.6	5964.83	6556.22	6054.45	6926.26	7302.24	7299.6	3	4	6	6	5	3	3	6	6	8	4	5	8	6	2
THTM_HUMAN	3	2	2.99	3e-05	1.46652	Phase IIIC	Phase I	3-mercaptopyruvate sulfurtransferase OS=Homo sapiens GN=MPST PE=1 SV=3	1330.98	1430.89	1359.44	1571.86	1700.02	1597.45	1700.6	1894.01	1693.93	1536.24	1452.01	1437.9	2160.52	1997.22	1886.25	1	1	1	0	2	2	2	1	1	1	1	2	1	2	2
PSA5_HUMAN	9	8	8.919	3.05e-05	1.14229	Phase IIIB	Phase IIIC	Proteasome subunit alpha type-5 OS=Homo sapiens GN=PSMA5 PE=1 SV=3	28230.7	28534	28255.2	28292.9	29345.1	28166	26850.9	26260.4	26932.2	29897.2	30310	29652.7	25341.8	26712	26613.1	11	12	11	13	14	12	16	13	14	9	10	13	14	12	10
GCN1L_HUMAN	4	4	3.988	3.18e-05	1.90758	Phase I	Phase IIIB	Translational activator GCN1 OS=Homo sapiens GN=GCN1L1 PE=1 SV=6	1051.36	933.66	1011.05	539.942	579.527	523.479	672.927	766.885	713.716	477.151	618.009	475.453	658.798	621.164	556.187	3	2	0	5	3	3	3	5	3	2	3	1	2	3	1
HAP28_HUMAN	3	2	2.991	3.27e-05	1.26575	Phase IIA	Phase IIIB	28 kDa heat- and acid-stable phosphoprotein OS=Homo sapiens GN=PDAP1 PE=1 SV=1	6366.11	6310.91	6119.28	6763.73	6510.41	6647.26	5351.99	5699.6	5050.36	5353.31	5410	4975.56	6295.93	6422.85	6596.15	3	3	3	4	5	4	5	3	3	3	3	4	4	3	4
PLIN3_HUMAN	10	9	9.918	3.29e-05	1.39003	Phase IIIC	Phase IIA	Perilipin-3 OS=Homo sapiens GN=PLIN3 PE=1 SV=3	42171.7	37820.5	35929.8	30688.2	31674.1	30667.3	37818.3	35509.3	36392	39380.3	41553.5	39475.2	42765.6	42800.1	43748.1	5	8	4	8	9	6	9	9	8	6	6	7	6	7	6
KAD1_HUMAN	6	5	5.982	3.3e-05	1.45317	Phase I	Phase IIIB	Adenylate kinase isoenzyme 1 OS=Homo sapiens GN=AK1 PE=1 SV=3	6360.39	5584.22	5447.11	4339.67	4344.48	4012.74	5030.12	4948.43	4751.09	4046.54	3963.14	3958.45	5194.22	5221.23	4738.95	6	11	9	4	4	4	6	3	6	7	3	3	4	3	3
GAPR1_HUMAN	2	1	1.994	3.36e-05	1.4543	Phase IIIB	Phase IIIA	Golgi-associated plant pathogenesis-related protein 1 OS=Homo sapiens GN=GLIPR2 PE=1 SV=3	1087.32	1088.78	1104.93	1010.8	1062.29	960.484	818.276	755.133	849.578	1234.36	1192.64	1096.76	1110.37	1107.87	1019.28	2	1	1	2	2	1	1	2	1	1	1	2	2	2	2
AN32A_HUMAN	3	3	2.974	3.36e-05	1.26623	Phase I	Phase IIIB	Acidic leucine-rich nuclear phosphoprotein 32 family member A OS=Homo sapiens GN=ANP32A PE=1 SV=1	27343.3	26020.6	25391.1	22619.8	23395.7	21981.8	23908.5	23353.3	23101.4	21259.1	20830.8	20106.5	23663.1	22452.4	22693.6	6	5	5	5	6	5	6	5	5	5	5	5	7	6	5
MVP_HUMAN	22	22	21.842	3.38e-05	1.10042	Phase IIIA	Phase IIA	Major vault protein OS=Homo sapiens GN=MVP PE=1 SV=4	41597.2	42007.1	41760	41272.5	41757.7	41374	44790.7	46109.6	45996.5	44337.7	45798.6	43609.2	43718.4	44588.9	44033.7	15	18	20	21	20	21	25	18	26	24	33	20	22	24	27
BGAL_HUMAN	4	4	3.981	3.38e-05	1.21906	Phase IIIB	Phase IIIC	Beta-galactosidase OS=Homo sapiens GN=GLB1 PE=1 SV=2	4501.93	4813.67	4926.57	4808.88	4819.42	4802.33	4662.04	4842.81	4971.97	5590.26	5621.33	5712.93	4592.12	4723.17	4567.93	4	3	6	4	4	2	2	5	5	4	3	4	5	5	5
PSB2_HUMAN	3	3	2.98	3.4e-05	1.41294	Phase IIIB	Phase I	Proteasome subunit beta type-2 OS=Homo sapiens GN=PSMB2 PE=1 SV=1	7461.89	7570.61	7265.03	9944.29	11131.9	9095.28	8091.66	8214.09	8155.96	10647.9	10650.4	10206.7	8922.9	8870.75	8445.97	4	4	2	4	3	2	2	3	3	2	5	2	2	3	2
SERA_HUMAN	4	4	3.981	3.44e-05	1.43427	Phase I	Phase IIIC	D-3-phosphoglycerate dehydrogenase OS=Homo sapiens GN=PHGDH PE=1 SV=4	4969.35	4403.97	4499.48	3222.04	3685.27	3469.36	4479.85	4215.61	4205.15	3297.27	3582.65	3246.1	3231.89	3053.67	3386.82	5	4	3	2	3	4	4	4	2	4	4	2	2	2	5
SPB6_HUMAN	6	4	5.967	3.55e-05	1.93019	Phase IIIB	Phase IIA	Serpin B6 OS=Homo sapiens GN=SERPINB6 PE=1 SV=3	2383.03	2210.48	1994.9	1497.4	1670.05	1604.67	2156.54	2091.56	2134.78	2869.93	3086.49	3254.66	1632.53	1935.87	2160.04	3	3	4	2	3	3	2	3	3	5	4	2	6	3	5
IGHG2_HUMAN	7	5	6.836	3.63e-05	1.25654	Phase IIIA	Phase I	Ig gamma-2 chain C region OS=Homo sapiens GN=IGHG2 PE=1 SV=2	27203.2	29776.1	28621.2	28888.2	28068	30253.1	35980.5	36558.4	35021.8	31693.2	30766.6	32403.8	30320.8	29168.2	30329.7	4	5	3	7	5	5	6	6	6	8	6	7	9	4	6
NAGK_HUMAN	3	2	2.991	3.64e-05	1.4988	Phase IIIC	Phase IIIA	N-acetyl-D-glucosamine kinase OS=Homo sapiens GN=NAGK PE=1 SV=4	2130.82	2146.76	1847.75	1949.05	1843.09	1806.95	1523.19	1693.1	1497.66	2297.92	2327.11	2154.84	2444.41	2282.35	2338.48	2	5	4	3	3	3	2	3	3	3	3	3	5	3	4
THTR_HUMAN	7	7	6.967	3.76e-05	1.25462	Phase IIIB	Phase I	Thiosulfate sulfurtransferase OS=Homo sapiens GN=TST PE=1 SV=4	21636	20334.1	19965.9	23209.2	23874.4	25295.2	24527.7	23748.6	24304.6	25949.1	25824.3	25932.6	23234	23102.9	23840.4	6	9	8	12	11	9	13	8	11	12	11	7	8	11	11
RL6_HUMAN	9	9	8.96	3.88e-05	1.20538	Phase IIA	Phase I	60S ribosomal protein L6 OS=Homo sapiens GN=RPL6 PE=1 SV=3	21520.4	23146.3	21933.7	26981.8	27039.8	26257.4	22177.5	22597.1	22077.4	22634.9	23737.3	22325	22336.6	23503	22301.2	9	9	8	12	11	12	10	8	9	11	11	9	10	10	10
ARPC5_HUMAN	5	4	4.978	3.92e-05	1.49037	Phase IIA	Phase I	Actin-related protein 2/3 complex subunit 5 OS=Homo sapiens GN=ARPC5 PE=1 SV=3	2754.21	2767.6	2911.52	4249.74	4159.42	4159.6	3959.55	4020.53	4034.36	4257.57	3520.52	4260.27	3028.1	3353.55	3442.68	2	1	2	3	4	2	6	3	5	3	2	3	2	2	3
COX41_HUMAN	3	2	2.982	3.93e-05	1.56113	Phase IIIA	Phase I	Cytochrome c oxidase subunit 4 isoform 1, mitochondrial OS=Homo sapiens GN=COX4I1 PE=1 SV=1	4584.28	4565.5	5287.09	6390.39	6137.64	6624.38	7757.05	7264.53	7516.18	6126.82	5673.68	5971.72	4724.69	5338.38	5611.89	3	2	4	3	3	3	3	3	3	3	4	3	3	4	3
CDC37_HUMAN	4	3	3.912	4.01e-05	1.24824	Phase IIIA	Phase IIIB	Hsp90 co-chaperone Cdc37 OS=Homo sapiens GN=CDC37 PE=1 SV=1	4899.58	4886.4	5250.32	4632.37	4253.53	4578.27	5421.84	5561.69	5586.65	4384.25	4367.61	4523.01	5008.47	5338.84	5100.34	4	4	5	5	5	5	5	4	6	2	5	3	4	4	4
DDX1_HUMAN	10	8	9.858	4.04e-05	1.31483	Phase IIIA	Phase I	ATP-dependent RNA helicase DDX1 OS=Homo sapiens GN=DDX1 PE=1 SV=2	10493.5	10712.2	10950.6	13672.5	13779.7	13180.2	14086.2	14011.2	14182.8	11900.9	13283.3	11782.1	12280.9	11324.7	11309.2	0	4	1	4	5	2	4	5	5	5	2	3	6	5	6
TGFI1_HUMAN	3	3	2.991	4.07e-05	1.98794	Phase I	Phase IIIB	Transforming growth factor beta-1-induced transcript 1 protein OS=Homo sapiens GN=TGFB1I1 PE=1 SV=2	1787.94	1535.8	1330.79	1007.11	953.629	920.983	894.87	877.595	900.754	876.979	790.992	673.412	1137.64	1232.8	1296.34	3	6	2	2	2	1	1	2	2	2	2	2	2	3	2
SSRA_HUMAN	3	3	2.984	4.07e-05	1.19775	Phase I	Phase IIIC	Translocon-associated protein subunit alpha OS=Homo sapiens GN=SSR1 PE=1 SV=3	8488.38	8264.77	8718.93	7807.02	7429.17	8022.32	8281.85	8032.05	7975.03	8206.57	8570.51	8480.14	6966.2	7171.19	7129.24	4	4	4	3	3	4	4	3	4	4	4	3	4	3	4
SF3B4_HUMAN	2	2	1.987	4.23e-05	1.56094	Phase IIIC	Phase IIIB	Splicing factor 3B subunit 4 OS=Homo sapiens GN=SF3B4 PE=1 SV=1	1787.83	1563.16	1560.15	1600.26	1821.6	1622.32	1518.5	1661.53	1540.97	1421.34	1364.01	1282.92	2121.82	2091.94	2136.57	3	2	2	4	4	2	2	1	1	3	0	3	3	4	3
SCMC1_HUMAN	6	6	5.896	4.44e-05	1.35364	Phase IIIB	Phase IIA	Calcium-binding mitochondrial carrier protein SCaMC-1 OS=Homo sapiens GN=SLC25A24 PE=1 SV=2	4000.08	4086.15	4246.03	3521.87	3670.69	3698.35	4439.09	4150.99	4486.75	5172.67	4771.59	4798.17	4360.43	4756.65	4858.78	2	2	3	3	3	5	6	4	5	5	4	4	5	8	8
RPAB3_HUMAN	2	2	1.994	4.46e-05	1.41721	Phase I	Phase IIIC	DNA-directed RNA polymerases I, II, and III subunit RPABC3 OS=Homo sapiens GN=POLR2H PE=1 SV=4	1692.41	1506.29	1680.89	1606	1528.26	1452.19	1411.29	1362.75	1408.41	1485.53	1450.19	1448.76	1069.07	1201.69	1172.32	3	3	3	5	3	3	3	3	3	3	5	5	3	3	4
RS3A_HUMAN	8	8	7.928	4.58e-05	1.25536	Phase IIA	Phase I	40S ribosomal protein S3a OS=Homo sapiens GN=RPS3A PE=1 SV=2	24601.9	24627.8	26049.5	32126.2	30600.3	31775.8	26683.3	26168.8	24963	26226.5	27214.2	26049.8	27758.3	30142.1	28217	9	11	8	11	10	8	12	11	10	9	11	9	10	13	9
PRDX3_HUMAN	5	5	4.978	4.58e-05	1.37543	Phase IIIA	Phase IIIB	Thioredoxin-dependent peroxide reductase, mitochondrial OS=Homo sapiens GN=PRDX3 PE=1 SV=3	15365.9	13956.8	15210.4	17828.3	17521.2	18199.6	20486.4	20060.8	19192.9	14268.1	14154.8	15011	15050.2	17549.3	16021.1	5	3	5	6	5	4	6	6	6	8	6	6	4	6	7
AHSA1_HUMAN	5	4	4.946	4.59e-05	1.21817	Phase IIA	Phase IIIC	Activator of 90 kDa heat shock protein ATPase homolog 1 OS=Homo sapiens GN=AHSA1 PE=1 SV=1	12621	12186.7	11545.3	12736.5	13442.4	13153.4	11461.3	11303.1	11609.1	12151.2	11849.1	12317.6	10691.6	10698.3	10898.1	0	0	1	3	4	3	1	3	3	2	1	2	3	2	0
KAD3_HUMAN	4	4	3.988	4.6e-05	1.14768	Phase I	Phase IIIB	GTP:AMP phosphotransferase AK3, mitochondrial OS=Homo sapiens GN=AK3 PE=1 SV=4	8287.25	8065.62	7956.59	7264.72	7470.82	6909.6	7093.68	7230.82	7137.18	6972.15	7212.28	6996.86	7805.22	7871.78	7922.52	3	3	4	4	4	4	3	2	5	5	4	4	6	4	5
PLBL1_HUMAN	2	2	1.994	4.74e-05	1.46739	Phase I	Phase IIIA	Phospholipase B-like 1 OS=Homo sapiens GN=PLBD1 PE=1 SV=2	4361.96	4358.6	4862.39	3337.74	3560.62	3499.4	3115.55	3010.68	3130.33	3750.47	3285.91	3927.09	3189.18	3268.69	3233.11	3	4	4	3	2	3	3	3	3	4	2	3	4	3	2
GRHPR_HUMAN	4	3	3.988	4.92e-05	2.0185	Phase IIIC	Phase IIIB	Glyoxylate reductase/hydroxypyruvate reductase OS=Homo sapiens GN=GRHPR PE=1 SV=1	1945.91	2577.55	2002.99	3278.41	2560.81	3239.92	2716.22	2759.01	2598.38	1701.11	1554.76	1476.16	3100.03	3422.81	3028.76	1	1	1	2	2	3	2	3	2	2	1	4	2	2	2
IDHC_HUMAN	10	9	9.966	4.93e-05	1.37239	Phase IIA	Phase IIIC	Isocitrate dehydrogenase [NADP] cytoplasmic OS=Homo sapiens GN=IDH1 PE=1 SV=2	13282.3	12341.8	13536.6	16597.8	17799.9	16956.9	15946	16345.6	16110.5	14838.5	14684.6	14128.6	11549.7	12193.9	13676.2	7	8	6	7	8	7	9	6	6	8	6	5	3	7	5
DX39B_HUMAN;DX39A_HUMAN	10	10	9.953	4.98e-05	1.30634	Phase IIA	Phase I	Spliceosome RNA helicase DDX39B OS=Homo sapiens GN=DDX39B PE=1 SV=1	16505.8	16101.5	14600.8	20219.6	20989.3	20461	18529.5	18167.3	17811.5	18101.2	17629.8	16800.1	16896.7	16929.1	16578.6	10	7	8	12	10	11	10	12	9	12	9	10	9	11	11
RSMB_HUMAN	3	2	2.977	5.19e-05	1.24314	Phase IIA	Phase IIIA	Small nuclear ribonucleoprotein-associated proteins B and B' OS=Homo sapiens GN=SNRPB PE=1 SV=2 [RSMB_HUMAN,RSMN_HUMAN]	6040.72	5580.48	5856.77	6405.2	6363.71	6273.54	5249.81	5088.92	4979.28	5829.89	6125.65	5833.57	5494	5294.62	5023.97	3	2	4	4	4	3	4	3	2	3	3	5	3	4	4
OST48_HUMAN	4	3	3.988	5.28e-05	1.32838	Phase IIIA	Phase IIIC	Dolichyl-diphosphooligosaccharide--protein glycosyltransferase 48 kDa subunit OS=Homo sapiens GN=DDOST PE=1 SV=4	7727.35	7552.31	8097.83	6748.28	6867.55	6881.01	7519.69	8653.98	8124.2	7010.94	6698.5	6952.11	5876.88	6354.1	6060.34	5	6	4	4	6	5	6	6	2	4	5	2	2	3	6
CAN1_HUMAN	7	7	6.952	5.54e-05	1.22047	Phase IIIB	Phase IIIA	Calpain-1 catalytic subunit OS=Homo sapiens GN=CAPN1 PE=1 SV=1	12212.2	11354.9	12194.6	12958.2	13070.1	13120.1	11904.8	11276.6	11543	14196.8	13849.8	14333.7	12470.2	11800.8	11491	9	7	7	12	11	11	9	9	9	12	10	10	10	10	10
PRTN3_HUMAN	3	3	2.991	5.56e-05	1.44445	Phase I	Phase IIIC	Myeloblastin OS=Homo sapiens GN=PRTN3 PE=1 SV=3	5886.78	6191.64	6170.27	6443.96	6009.73	5757.54	4418.67	5278.98	4625.86	4518.35	4831.07	4218.52	4342.32	4315.93	3975.43	3	3	3	3	3	3	2	3	3	3	2	2	3	2	2
UFM1_HUMAN	3	3	2.984	5.62e-05	1.20367	Phase I	Phase IIIA	Ubiquitin-fold modifier 1 OS=Homo sapiens GN=UFM1 PE=1 SV=1	13442.9	13715.7	12881	11802.7	12528.7	11864.9	11115.3	10803	11346.2	11337.1	11438.6	10934.9	11880.2	11999.3	12315.8	5	4	5	4	4	5	5	3	3	4	5	5	5	3	3
PSB8_HUMAN	7	7	6.979	5.67e-05	1.3041	Phase IIA	Phase IIIC	Proteasome subunit beta type-8 OS=Homo sapiens GN=PSMB8 PE=1 SV=3	6881.25	7947.11	7455.32	9428.22	9925.34	9128.94	7979.33	7576.1	7785.29	9014.79	9611.49	9691.6	7233.31	6962.26	7645.1	9	4	7	7	4	7	7	5	5	6	5	7	7	5	6
STAT1_HUMAN	4	4	3.988	5.7e-05	2.17556	Phase I	Phase IIIC	Signal transducer and activator of transcription 1-alpha/beta OS=Homo sapiens GN=STAT1 PE=1 SV=2	2898.58	3242.27	3574.77	2379.06	2249.86	2958.15	2106.13	2148.17	2080.78	2538.48	2986.33	2566.89	1461.91	1701.98	1301.92	1	1	1	1	2	2	3	2	2	2	2	2	1	2	2
FIS1_HUMAN	3	3	2.991	5.74e-05	1.5013	Phase IIIC	Phase I	Mitochondrial fission 1 protein OS=Homo sapiens GN=FIS1 PE=1 SV=2	1299.5	1123.63	1184.4	1539.66	1735.33	1579.15	1391.69	1286.63	1171.27	1623.15	1668.93	1601.18	1807.86	1903.78	1704.36	4	3	4	4	5	4	3	4	5	4	6	4	5	4	5
PRS6B_HUMAN	5	5	4.985	5.82e-05	1.44325	Phase IIIA	Phase IIIC	26S protease regulatory subunit 6B OS=Homo sapiens GN=PSMC4 PE=1 SV=2	2692.4	2514.34	2681.68	3481.31	3419.99	3340.27	3371.02	3694.85	4050.33	3214.61	2739.42	3038.65	2607.46	2560.68	2534.04	1	1	3	4	4	3	2	2	4	4	2	3	4	7	3
CISY_HUMAN	11	11	10.967	5.87e-05	1.30077	Phase IIIC	Phase I	Citrate synthase, mitochondrial OS=Homo sapiens GN=CS PE=1 SV=2	24719.6	22950.2	22054.1	30662.7	29596.6	29884	25917.2	24277.2	27682.4	24976	26154.7	24719.5	30273.3	30348.3	30073	13	12	13	13	12	15	14	14	14	15	12	13	18	17	14
RS26_HUMAN	4	4	3.938	5.89e-05	1.30568	Phase IIA	Phase IIIA	40S ribosomal protein S26 OS=Homo sapiens GN=RPS26 PE=1 SV=3	21940.7	23740.6	22880.7	27099	27275.7	27820.4	19667.8	21707.7	21576.4	22976.2	23589.9	24230.5	22027.1	21442.3	20018.9	6	3	5	5	6	4	5	4	6	5	5	5	6	6	4
DDX17_HUMAN	11	6	10.941	6.04e-05	1.15856	Phase IIIC	Phase IIIB	Probable ATP-dependent RNA helicase DDX17 OS=Homo sapiens GN=DDX17 PE=1 SV=2	12652.9	12213.2	13050.6	12257.5	12512.1	12428.5	12223.3	12653.6	12258.3	11198.3	11314.7	11081.1	13149.2	13107.2	12664.4	8	9	7	9	12	10	10	9	14	12	8	9	11	12	11
PP1A_HUMAN	5	1	4.985	6.09e-05	1.66166	Phase IIIC	Phase IIIB	Serine/threonine-protein phosphatase PP1-alpha catalytic subunit OS=Homo sapiens GN=PPP1CA PE=1 SV=1	682.797	650.558	643.484	809.776	872.762	693.44	564.348	630.041	626.038	491.186	590.832	527.635	919.109	859.063	896.524	1	1	1	1	1	1	0	1	1	1	1	0	1	2	0
ADH1G_HUMAN	6	4	5.947	6.44e-05	2.04153	Phase IIIC	Phase I	Alcohol dehydrogenase 1C OS=Homo sapiens GN=ADH1C PE=1 SV=2	585.518	466.738	543.22	716.262	767.058	680.275	684.095	660.484	619.377	794.546	586.237	734.641	1146.97	1037.09	1073.15	2	3	3	3	4	2	4	3	3	3	2	2	2	3	2
SPCS2_HUMAN	2	2	1.994	6.48e-05	1.64582	Phase IIIA	Phase I	Signal peptidase complex subunit 2 OS=Homo sapiens GN=SPCS2 PE=1 SV=3	666.374	748.258	871.267	839.291	886.186	829.491	1221.03	1337.81	1203.34	995.086	993.037	950.02	979.365	1032.94	962.443	2	2	2	3	1	2	2	2	2	2	1	3	2	2	3
PRDX4_HUMAN	8	7	7.917	6.49e-05	1.30655	Phase IIIA	Phase IIA	Peroxiredoxin-4 OS=Homo sapiens GN=PRDX4 PE=1 SV=1	14402.9	13724.7	13681.7	12934.6	13054.8	13189.6	16132.3	17260.9	17795.9	14572.3	14131.4	13139.5	14324.2	14495.9	13770.9	6	7	8	8	8	6	9	7	7	8	8	6	6	8	6
DYLT1_HUMAN	2	2	1.994	6.54e-05	2.15245	Phase IIIA	Phase IIIC	Dynein light chain Tctex-type 1 OS=Homo sapiens GN=DYNLT1 PE=1 SV=1	283.665	301.328	260.009	462.749	359.949	398.693	478.71	500.857	490.769	284.203	305.077	295.223	206.516	284.379	192.205	1	2	2	2	2	1	0	2	1	0	1	1	1	2	2
MPPB_HUMAN	2	2	1.994	6.67e-05	1.43868	Phase IIA	Phase I	Mitochondrial-processing peptidase subunit beta OS=Homo sapiens GN=PMPCB PE=1 SV=2	867.636	866.655	817.154	1209.24	1251.29	1210.17	998.068	1086.86	1028.11	935.33	874.075	820.792	1073.11	920.745	933.836	0	0	1	1	1	1	0	1	1	0	0	0	2	2	1
KAD2_HUMAN	7	7	6.979	7.1e-05	1.24638	Phase IIA	Phase IIIB	Adenylate kinase 2, mitochondrial OS=Homo sapiens GN=AK2 PE=1 SV=2	29076	28692.7	27452.1	32274	33391.9	31671	28342	28043.1	29302.2	26064.1	27044.3	24987.1	31277.6	29973.7	29413.1	11	10	10	10	8	12	9	10	13	11	6	10	13	10	11
ADT2_HUMAN	8	2	7.922	7.12e-05	1.35822	Phase IIIA	Phase IIA	ADP/ATP translocase 2 OS=Homo sapiens GN=SLC25A5 PE=1 SV=7	12750.8	13088.8	12622.4	11546.9	11172.6	12474.1	15796.8	15974.9	16028.9	13455.4	15584.8	14079.2	13484.8	13477.3	13114.6	4	5	4	4	5	4	6	5	5	5	5	5	5	5	5
SPB9_HUMAN	5	4	4.982	7.34e-05	1.39331	Phase IIIB	Phase IIA	Serpin B9 OS=Homo sapiens GN=SERPINB9 PE=1 SV=1	5290.23	5040.36	4749.28	3944.95	4438.02	3783.68	4107.9	4156.95	4258.42	5559.65	5983.51	5408.82	4452.79	4244.26	4498.66	2	2	2	2	3	2	2	2	2	4	3	3	2	3	3
TALDO_HUMAN	11	9	10.953	7.4e-05	1.17416	Phase I	Phase IIA	Transaldolase OS=Homo sapiens GN=TALDO1 PE=1 SV=2	25260.4	26290.2	25330.8	21995.3	21671.9	21810.4	23501.3	25236.7	24760.5	23632.6	23077.5	23492.6	24555.7	24933.7	23822.4	13	12	12	10	13	11	15	16	12	11	9	12	11	12	10
RL36_HUMAN	3	3	2.991	7.44e-05	1.23205	Phase IIA	Phase IIIB	60S ribosomal protein L36 OS=Homo sapiens GN=RPL36 PE=1 SV=3	23155.6	24438	22757.9	25733.9	26441.6	26440.2	24583.5	24749.1	23195.7	21911.8	20640.3	21256.7	24330.3	23699.7	24377.7	4	5	5	6	6	4	4	3	5	3	5	5	4	4	4
TCPE_HUMAN	11	10	10.951	7.63e-05	1.19174	Phase IIA	Phase I	T-complex protein 1 subunit epsilon OS=Homo sapiens GN=CCT5 PE=1 SV=1	12636	12409.7	11721.9	14345.9	14945.6	14526.1	14486.3	14310.8	14068.6	12498.5	12710.1	13371.1	13147	12962.9	12501.6	9	8	8	9	9	10	10	10	9	10	9	10	9	8	10
SNP23_HUMAN	4	4	3.987	7.65e-05	1.21652	Phase IIIC	Phase IIIA	Synaptosomal-associated protein 23 OS=Homo sapiens GN=SNAP23 PE=1 SV=1	4351.59	4586.05	4403.6	3976.38	3999.47	4127.23	3582.85	3987.38	3838.16	4157.48	4001.86	4061.57	4636.33	4652.58	4589.63	4	3	4	4	4	4	1	2	2	4	4	3	4	3	3
MCA3_HUMAN	2	2	1.994	7.72e-05	1.27068	Phase IIIA	Phase I	Eukaryotic translation elongation factor 1 epsilon-1 OS=Homo sapiens GN=EEF1E1 PE=1 SV=1	4842.91	5057.58	4590.38	5123.84	4984.67	5290.78	5890.33	6420.93	6101.96	5996.44	6168.65	6191.75	5722.74	5283.03	5183.29	2	3	1	2	1	2	3	2	2	1	1	2	2	2	2
LYPA1_HUMAN	2	2	1.987	7.78e-05	1.26202	Phase IIIC	Phase IIIB	Acyl-protein thioesterase 1 OS=Homo sapiens GN=LYPLA1 PE=1 SV=1	4186.87	4393.78	4079.11	4650.7	4677.51	4605.82	4527.09	4328.71	4153.8	3665	4038.34	3771.16	4840.7	4772.74	4867.57	2	2	3	4	4	4	4	3	3	2	2	5	3	4	4
DHSA_HUMAN	4	4	3.981	7.82e-05	1.27121	Phase IIIA	Phase I	Succinate dehydrogenase [ubiquinone] flavoprotein subunit, mitochondrial OS=Homo sapiens GN=SDHA PE=1 SV=2	3873.7	4212.9	4289.06	4694.14	4491.79	4657.61	5298.26	5395.77	5038.02	4313.12	4012	4290.82	5005.06	5118.94	4763.48	3	1	1	2	2	2	4	3	2	3	2	2	3	4	2
THIL_HUMAN	5	5	4.978	7.85e-05	1.49813	Phase IIIA	Phase IIIB	Acetyl-CoA acetyltransferase, mitochondrial OS=Homo sapiens GN=ACAT1 PE=1 SV=1	8311.15	7410.72	6757.2	8565.22	8698.21	8984.42	8728.33	9185.72	9021.17	6046.31	6238.44	5694.43	7668.58	7498.54	6714.71	5	4	5	9	7	4	5	7	6	6	5	5	4	6	5
B3AT_HUMAN	2	2	1.994	7.86e-05	1.4018	Phase I	Phase IIA	Band 3 anion transport protein OS=Homo sapiens GN=SLC4A1 PE=1 SV=3	2150.81	2391.7	2399.49	1665.9	1728.95	1557.34	1955.22	1935.93	1955.09	2025.83	2143	2096.46	2009.96	2265.69	2254.51	2	1	1	1	2	1	1	2	1	1	1	2	2	2	1
RU17_HUMAN	4	4	3.941	8.09e-05	1.42063	Phase IIA	Phase I	U1 small nuclear ribonucleoprotein 70 kDa OS=Homo sapiens GN=SNRNP70 PE=1 SV=2	2000.29	1692.5	1926.75	2755.99	2728.65	2498.66	2253.74	2108.64	2305.55	2781.84	2483.75	2678.48	2095.63	1870.87	1939.86	4	4	4	6	5	6	2	4	4	5	5	6	3	3	4
CPSM_HUMAN	5	5	4.956	8.11e-05	1.42632	Phase IIIC	Phase IIA	Carbamoyl-phosphate synthase [ammonia], mitochondrial OS=Homo sapiens GN=CPS1 PE=1 SV=2	9343.95	8877.93	8839.55	6772.48	7099.46	6301	8106.8	9228.13	9194.17	8767.45	8047.37	8760.95	9393.42	9977.78	9401.78	1	2	1	1	1	1	0	0	0	1	1	1	6	5	5
A1AG2_HUMAN	5	3	4.978	8.27e-05	1.4484	Phase IIIB	Phase IIIA	Alpha-1-acid glycoprotein 2 OS=Homo sapiens GN=ORM2 PE=1 SV=2	10003.6	8992.04	9615.96	9885.34	10465.2	8808.7	10059.2	8292.2	8771.86	13411.3	12935.9	12938	13173.4	12449.4	12332.6	4	1	3	4	2	4	2	1	2	3	3	4	3	4	4
ATP5J_HUMAN	4	4	3.988	8.4e-05	2.243	Phase IIIA	Phase I	ATP synthase-coupling factor 6, mitochondrial OS=Homo sapiens GN=ATP5J PE=1 SV=1	1228.68	1174.49	1601.04	2195.9	2290.09	2578.95	2868.65	2908.59	3204.2	1477.9	1890.86	1849.02	1371.6	1606.28	1824.34	0	0	0	1	2	1	2	2	3	2	2	2	2	2	2
M2OM_HUMAN	2	2	1.987	8.79e-05	1.94413	Phase IIIC	Phase I	Mitochondrial 2-oxoglutarate/malate carrier protein OS=Homo sapiens GN=SLC25A11 PE=1 SV=3	527.745	627.793	522.163	899.732	1015.5	868.421	790.444	914.801	782.636	842.952	657.663	743.355	1114.55	1153.2	993.923	0	0	1	1	0	1	0	1	1	0	1	0	1	2	1
DDX5_HUMAN	11	7	10.9	8.8e-05	1.26018	Phase IIA	Phase IIIB	Probable ATP-dependent RNA helicase DDX5 OS=Homo sapiens GN=DDX5 PE=1 SV=1	10395.2	10322.9	10026.8	10320.7	10976.3	10691.7	9812.08	9827.24	9199.62	8371.76	8780.77	8231.67	10490.6	9974.78	9597.73	6	6	5	4	7	6	9	6	5	4	3	5	5	4	7
U2AF2_HUMAN	3	3	2.984	8.94e-05	1.19806	Phase IIIA	Phase IIIB	Splicing factor U2AF 65 kDa subunit OS=Homo sapiens GN=U2AF2 PE=1 SV=4	5973.28	5939.06	6077.33	6537.09	6392.61	6352.14	6277.2	6737.51	6576.01	5250.56	5487.49	5613.95	6377.42	6045.05	6036.4	3	3	4	3	4	5	4	4	4	4	2	4	4	5	7
RS8_HUMAN	9	7	8.925	8.98e-05	1.25673	Phase IIA	Phase IIIC	40S ribosomal protein S8 OS=Homo sapiens GN=RPS8 PE=1 SV=2	29067.5	26957	26269.4	32797.2	34901.9	34960	28418.5	27638.2	28745.6	27210	29805.1	28313.6	27388.9	27182.7	27115.9	9	8	8	9	10	9	8	10	11	9	11	7	7	7	10
LRC47_HUMAN	3	2	2.991	9.1e-05	2.60146	Phase IIA	Phase IIIB	Leucine-rich repeat-containing protein 47 OS=Homo sapiens GN=LRRC47 PE=1 SV=1	385.693	321.87	323.725	674.736	614.51	656.656	327.019	308.575	412.059	282.858	236.509	228.638	632.763	465.206	403.738	0	1	1	1	2	2	1	1	1	1	1	2	2	2	2
PEDF_HUMAN	7	6	6.9	9.11e-05	1.29405	Phase IIIB	Phase IIIA	Pigment epithelium-derived factor OS=Homo sapiens GN=SERPINF1 PE=1 SV=4	13127.2	14302.5	14441.4	14896.5	15157.2	16128.4	12790.1	13365.2	13102.1	16356.8	16614.8	17829.5	16293.9	15594.1	15515.5	4	7	5	3	6	4	2	3	5	5	4	8	2	3	3
EIF3H_HUMAN	2	2	1.992	9.17e-05	1.45338	Phase IIIA	Phase I	Eukaryotic translation initiation factor 3 subunit H OS=Homo sapiens GN=EIF3H PE=1 SV=1	2404.55	2013.98	2248.63	2748.69	2730.49	2988.16	3155.77	3203.25	3330.9	2936.3	3394.52	3047.73	3225.41	3036.12	3140.1	1	2	1	3	2	1	2	2	1	1	2	1	1	2	1
SMD1_HUMAN	5	5	4.977	9.19e-05	1.61371	Phase IIIB	Phase IIIC	Small nuclear ribonucleoprotein Sm D1 OS=Homo sapiens GN=SNRPD1 PE=1 SV=1	14993.9	12831.8	12314.7	14954.9	15279.4	13661.2	13136.8	12955.9	11468.1	14337	16355.3	15721.7	9908.14	9666.63	9187.59	6	6	4	6	6	5	6	4	5	4	7	3	3	6	2
PSA3_HUMAN	7	7	6.966	9.22e-05	1.11497	Phase IIIB	Phase IIIC	Proteasome subunit alpha type-3 OS=Homo sapiens GN=PSMA3 PE=1 SV=2	23689.7	24079	24309.8	24857.3	26127.9	25952.7	23958.5	24146.5	24355.2	26018.7	26976.6	26289.9	23804.8	24086.2	23218.7	5	7	7	10	9	10	11	8	11	11	9	8	10	8	9
LAMP1_HUMAN	3	3	2.984	9.28e-05	1.57569	Phase IIIB	Phase IIA	Lysosome-associated membrane glycoprotein 1 OS=Homo sapiens GN=LAMP1 PE=1 SV=3	1944.31	2042.17	1924.36	1769.6	1630.52	1647.91	2064.62	1925.01	1907.01	2673.76	2572.63	2707.71	2364.57	2252.34	1871.19	3	3	4	4	2	3	3	2	3	4	3	4	2	3	3
STOM_HUMAN	5	5	4.956	9.53e-05	1.46096	Phase IIIC	Phase IIIA	Erythrocyte band 7 integral membrane protein OS=Homo sapiens GN=STOM PE=1 SV=3	10287.5	10781.1	10603.7	8271.4	8479.83	8474.92	7289.78	7272.88	8006.37	9218.69	8227.35	9596.2	10178.9	12157.7	10635.7	8	9	9	10	8	9	8	6	7	8	7	7	10	6	8
ECHA_HUMAN	13	13	12.959	9.75e-05	1.26095	Phase IIIA	Phase IIIB	Trifunctional enzyme subunit alpha, mitochondrial OS=Homo sapiens GN=HADHA PE=1 SV=2	26669	23766.3	24104.3	25379.6	25282	23560.8	30239	31429.8	30581.3	24736.7	24770.2	23652.3	27765.9	26644	26897	9	9	11	9	10	13	10	16	13	11	10	12	11	13	13
LGUL_HUMAN	5	3	4.912	0.000100224	1.21458	Phase I	Phase IIIA	Lactoylglutathione lyase OS=Homo sapiens GN=GLO1 PE=1 SV=4	12512.6	12256.4	13000.6	11477.5	11209.8	11052.6	10419.4	9960.86	10716.5	10982.3	11555.4	11009.1	11877.5	11423.9	11699.2	3	2	4	4	1	1	2	3	2	2	2	1	3	3	4
TWF1_HUMAN	2	2	1.987	0.000100904	1.50686	Phase IIIC	Phase I	Twinfilin-1 OS=Homo sapiens GN=TWF1 PE=1 SV=3	1134.25	1107.06	1215.88	1413.77	1376.5	1221.96	1580.84	1369.07	1368.36	1347.84	1357.92	1290.74	1682.8	1794.23	1732.48	1	1	1	3	2	2	2	3	3	8	2	2	2	3	4
WIBG_HUMAN	2	2	1.994	0.000101438	1.72457	Phase IIIC	Phase IIIB	Partner of Y14 and mago OS=Homo sapiens GN=WIBG PE=1 SV=1	645.478	716.672	747.059	762.203	764.547	827.199	620.833	631.882	589.759	577.571	463.036	592.812	852.481	1004.28	960.187	1	1	2	1	2	3	1	1	3	2	1	2	1	2	3
PDXK_HUMAN	8	6	7.965	0.000103466	1.40221	Phase IIIB	Phase IIIC	Pyridoxal kinase OS=Homo sapiens GN=PDXK PE=1 SV=1	5004.76	4963.71	4294.27	5364.63	5159.48	4835.16	5566.41	5582.1	6239.89	6455.25	6562.6	6345.53	4503.61	4742.71	4562.9	1	2	2	3	3	1	1	4	4	3	4	3	0	2	2
SND1_HUMAN	14	12	13.912	0.000107386	1.40787	Phase IIA	Phase I	Staphylococcal nuclease domain-containing protein 1 OS=Homo sapiens GN=SND1 PE=1 SV=1	10043.7	10474.7	10221.4	14255.5	13843.7	15178.6	13178	13718.4	13670.2	10925.3	13000.2	12137.2	13483.9	12314.1	12471.8	5	3	5	8	6	5	7	6	9	8	9	9	6	7	10
S10AB_HUMAN	3	2	2.991	0.000109086	1.36847	Phase IIA	Phase IIIA	Protein S100-A11 OS=Homo sapiens GN=S100A11 PE=1 SV=2	36545.1	30607.5	31944.1	36733.1	37828.3	34959.7	26936.6	25816.9	27278.3	28301.7	27818.3	28340.8	29058.7	29708.7	27373.3	7	5	5	7	9	8	5	5	5	5	7	6	7	5	5
DUS3_HUMAN	3	3	2.991	0.000110894	1.49944	Phase I	Phase IIIB	Dual specificity protein phosphatase 3 OS=Homo sapiens GN=DUSP3 PE=1 SV=1	3895.26	3260.93	3607.99	2989.88	2903.42	3193.78	2560.3	2484.92	2473	2344.69	2419.59	2414.52	3501.05	3363.9	2855.82	2	5	5	3	3	3	4	3	3	3	3	2	4	5	2
P5CS_HUMAN	3	3	2.984	0.000113158	1.39791	Phase IIIA	Phase IIIB	Delta-1-pyrroline-5-carboxylate synthase OS=Homo sapiens GN=ALDH18A1 PE=1 SV=2	4492.63	4367.29	4252.31	4659.12	4354.9	4542.44	4838.65	5595.66	5501.61	3858.64	3824.47	3716.73	4428.61	4321.55	4001.2	3	4	4	4	5	4	4	2	4	5	2	3	4	4	3
RBM14_HUMAN	5	4	4.971	0.000113404	1.1154	Phase I	Phase IIA	RNA-binding protein 14 OS=Homo sapiens GN=RBM14 PE=1 SV=2	12289.4	12959	12820.1	11081.8	11470.2	11577.9	11467.2	11463.7	11581.3	12293.8	12082.5	12034.9	11986.9	12057.3	12160.5	2	5	2	2	2	5	4	4	2	2	1	3	5	5	3
ACTZ_HUMAN;ACTY_HUMAN	4	4	3.947	0.000114317	1.19124	Phase IIIC	Phase IIIA	Alpha-centractin OS=Homo sapiens GN=ACTR1A PE=1 SV=1	8455.12	8332.34	8398.9	7765.04	7553.44	7487.05	7331.47	7493.89	7635.87	8136.64	8856.09	7931.92	8865.72	8902.47	8988.55	10	8	6	4	7	7	7	4	8	8	7	4	11	8	9
SMD2_HUMAN	3	2	2.991	0.000114473	1.48808	Phase I	Phase IIIC	Small nuclear ribonucleoprotein Sm D2 OS=Homo sapiens GN=SNRPD2 PE=1 SV=1	10555.2	12829.1	12931.9	9910.4	9646.84	10291.2	8396.77	8725.59	8724.62	10661.6	11172.9	11161.2	7507.76	8747.56	8149.4	4	3	3	1	3	7	6	3	4	3	3	3	2	4	3
K6PP_HUMAN	6	4	5.931	0.000116758	1.37236	Phase IIIC	Phase IIA	6-phosphofructokinase type C OS=Homo sapiens GN=PFKP PE=1 SV=2	3405.56	3728.16	3703.93	2945.28	3075.69	3405.22	3521.29	3731.68	3533.78	3643.87	3629.89	3626.25	4186.15	4450.23	4299.72	2	3	3	1	1	2	2	3	2	3	1	2	4	4	3
CIRBP_HUMAN	5	5	4.985	0.000123437	1.29801	Phase IIA	Phase IIIA	Cold-inducible RNA-binding protein OS=Homo sapiens GN=CIRBP PE=1 SV=1	7881.5	8239.49	8301.6	7983.79	8307.48	8825.88	6440.54	6516.23	6393.76	6703.41	7221.52	7496.09	6185.86	7059.8	6695.82	3	5	4	3	3	4	4	5	3	4	4	4	3	4	4
SSRD_HUMAN	3	3	2.99	0.000123678	1.34451	Phase IIIB	Phase IIIC	Translocon-associated protein subunit delta OS=Homo sapiens GN=SSR4 PE=1 SV=1	9111.32	8410.41	8831.34	8586.58	8935.63	8784.65	8090.32	7689.14	7432.79	9789.59	11205.7	9574.25	7620.28	7484.19	7632.14	4	4	5	5	6	6	4	5	5	1	4	4	4	3	5
SC24C_HUMAN	2	2	1.994	0.000124586	1.47496	Phase IIIA	Phase I	Protein transport protein Sec24C OS=Homo sapiens GN=SEC24C PE=1 SV=3	695.959	622.992	697.961	829.259	892.031	817.226	948.666	955.258	1070.94	922.723	876.656	797.197	953.651	938.274	897.714	1	2	2	3	3	2	3	2	3	1	3	1	3	2	3
ERO1A_HUMAN	2	2	1.987	0.000127151	1.5747	Phase IIIC	Phase I	ERO1-like protein alpha OS=Homo sapiens GN=ERO1L PE=1 SV=2	1028.43	1251.68	1158.14	1494.08	1254.28	1364.27	1397.79	1556.43	1398.56	1577.33	1766.23	1640.28	1811.35	1851.95	1750.93	1	0	1	1	0	0	0	1	0	1	2	1	2	2	1
1433E_HUMAN	17	12	16.924	0.000127809	1.21988	Phase IIA	Phase IIIC	14-3-3 protein epsilon OS=Homo sapiens GN=YWHAE PE=1 SV=1	28559.8	28249.4	29563.5	32841.4	31699.7	34187.3	31791	31993.8	32612.6	28223.6	28109.9	27581.7	25098.2	27625.4	28209.2	12	8	8	12	10	13	10	8	11	12	13	11	8	10	9
RS21_HUMAN	5	4	4.985	0.000129456	1.2565	Phase IIA	Phase IIIA	40S ribosomal protein S21 OS=Homo sapiens GN=RPS21 PE=1 SV=1	19982.6	20735.5	22117.9	24349.4	23530.6	25209.5	19878.6	19282.1	19008.2	20426.5	20491.4	20645.8	19232.3	19548.1	20949.5	8	9	6	8	8	6	8	6	6	7	8	6	5	5	6
SYNC_HUMAN	4	4	3.979	0.000130703	1.32699	Phase IIA	Phase I	Asparagine--tRNA ligase, cytoplasmic OS=Homo sapiens GN=NARS PE=1 SV=1	5690.35	4819.22	5072.97	6720.4	7018.12	6939.34	6772.51	6730.05	6733.21	6283.89	5667.3	6246.99	5411.95	5547.61	5760.79	4	3	2	7	4	4	3	4	5	3	2	4	5	5	6
SAMH1_HUMAN	6	6	5.982	0.000131076	1.20531	Phase I	Phase IIIA	Deoxynucleoside triphosphate triphosphohydrolase SAMHD1 OS=Homo sapiens GN=SAMHD1 PE=1 SV=2	8016.07	7774.72	7296.55	6721.93	6390.53	6662.89	6354.8	6260.69	6539.13	6835.04	7138.86	6960.39	6961.6	7053.51	6916.94	2	3	4	4	3	4	4	5	4	4	4	6	5	6	4
PRPS2_HUMAN	5	4	4.925	0.000134137	1.13744	Phase IIIC	Phase IIIB	Ribose-phosphate pyrophosphokinase 2 OS=Homo sapiens GN=PRPS2 PE=1 SV=2	8351.26	8845.28	8537.65	8277.95	8198.07	8075.74	7526.27	7756.21	7766.66	7948.38	7587.86	7337.15	8618.65	8689.97	8708.4	2	1	1	3	3	3	1	3	2	4	1	2	1	2	1
FKBP3_HUMAN	2	2	1.994	0.000134349	1.25261	Phase IIA	Phase IIIC	Peptidyl-prolyl cis-trans isomerase FKBP3 OS=Homo sapiens GN=FKBP3 PE=1 SV=1	8277.05	8383.13	8225.19	8546.35	8709.03	8601.55	7935.67	7261.68	7212.63	7569.82	7250.54	7152.45	6440.53	7089.22	7112.69	3	3	2	3	3	5	3	4	4	2	4	4	2	4	4
YBOX1_HUMAN;YBOX2_HUMAN	9	5	8.852	0.000134601	1.51384	Phase IIA	Phase I	Nuclease-sensitive element-binding protein 1 OS=Homo sapiens GN=YBX1 PE=1 SV=3	5912.93	6197.05	6510.45	9197.88	10326.8	8663.56	8243.24	6992.49	7828.48	6450.29	7086.57	6714.73	7949.07	7948.71	7589.63	8	9	6	9	8	9	8	9	9	10	8	8	9	9	7
PCBP1_HUMAN	7	5	6.938	0.000136346	1.55856	Phase IIIC	Phase I	Poly(rC)-binding protein 1 OS=Homo sapiens GN=PCBP1 PE=1 SV=2	6847.4	6343.9	6697.65	7977.95	7956.63	7566.6	7265.24	8427.45	7724.96	6890.06	7736.35	6555.37	11225.7	10407.3	9365.14	5	6	5	5	5	5	5	7	6	5	4	6	7	6	6
PGRC1_HUMAN	5	4	4.908	0.000137743	1.28519	Phase IIIB	Phase IIIA	Membrane-associated progesterone receptor component 1 OS=Homo sapiens GN=PGRMC1 PE=1 SV=3	9696.16	9873.98	10632.4	9899.72	9555.16	9905.89	9119.74	8791.87	9534.69	11492.3	12187.8	11593.6	10292.9	9829.65	10620.2	6	5	3	6	5	5	4	3	3	5	6	6	7	6	6
IF4B_HUMAN	5	5	4.929	0.000138536	1.37196	Phase I	Phase IIIB	Eukaryotic translation initiation factor 4B OS=Homo sapiens GN=EIF4B PE=1 SV=2	4627.26	4164.77	4375.1	4146.95	4028.6	4134.01	3510.49	3850.19	3675.58	3351.09	2931.85	3314.37	4031.91	4192.26	3859.76	3	4	4	6	5	5	4	7	5	5	6	4	4	5	6
LMAN2_HUMAN	3	3	2.984	0.000138858	1.54601	Phase IIIA	Phase IIIC	Vesicular integral-membrane protein VIP36 OS=Homo sapiens GN=LMAN2 PE=1 SV=1	1590.61	1639.87	1543.5	1680.61	1739.68	1924.16	2337.53	2062	2323.73	1900.14	1915.41	2041.4	1507.08	1276.75	1564.97	1	0	0	1	0	1	1	2	2	1	2	2	1	2	1
SKP1_HUMAN	2	2	1.992	0.000141139	1.40769	Phase IIIA	Phase IIIC	S-phase kinase-associated protein 1 OS=Homo sapiens GN=SKP1 PE=1 SV=2	2456.31	2573.51	2514.56	3055.52	2798.75	3031.94	3063.52	2896.28	2950.01	2576.04	2626.44	3079.3	1985.64	2104.74	2239	2	2	2	2	2	2	2	1	1	1	1	0	1	2	2
UBA1_HUMAN	18	17	17.896	0.000145116	1.21047	Phase IIIB	Phase I	Ubiquitin-like modifier-activating enzyme 1 OS=Homo sapiens GN=UBA1 PE=1 SV=3	34904.6	36515.7	34117.7	37819.4	38776.3	37772.3	36572.9	38957	39651.5	42930.3	41402.8	43416.9	39083.8	39229.5	38760.4	17	9	12	17	14	13	18	19	20	13	15	15	20	12	15
RL10A_HUMAN	8	6	7.928	0.000147493	1.13714	Phase IIA	Phase IIIB	60S ribosomal protein L10a OS=Homo sapiens GN=RPL10A PE=1 SV=2	36854.7	35014.3	34879.2	38148.5	38387.5	38501.3	33058.8	34746.5	33827.3	33188.2	33109.9	34865.8	33890.6	34137.8	33388.4	9	8	11	11	9	9	9	9	9	9	9	9	6	9	6
TOM22_HUMAN	2	2	1.994	0.000147761	1.64267	Phase IIA	Phase I	Mitochondrial import receptor subunit TOM22 homolog OS=Homo sapiens GN=TOMM22 PE=1 SV=3	1700.88	2014.62	1763.58	3034.88	2931.52	3033.9	1819.79	1873.19	2111.39	2267.48	2053.68	1970.67	2430.41	1961.74	2247.7	1	2	2	3	3	3	2	3	3	3	2	2	3	2	3
IGLL5_HUMAN	7	3	6.972	0.000148783	1.98273	Phase IIIA	Phase I	Immunoglobulin lambda-like polypeptide 5 OS=Homo sapiens GN=IGLL5 PE=2 SV=2	1921.01	2087.13	2092.58	3078.82	2588.67	2896.54	3857.14	4547.54	3691.43	3046.6	2497.53	3455.76	2637.34	2714.57	2523.89	6	4	4	5	8	6	6	8	7	6	6	6	6	6	5
ALDOA_HUMAN	14	13	13.886	0.000149619	1.2222	Phase IIIC	Phase IIIA	Fructose-bisphosphate aldolase A OS=Homo sapiens GN=ALDOA PE=1 SV=2	97046.6	103653	100128	95210.4	94656.4	93330.7	84191.1	86520.1	82487.7	90493.4	82103	90285.4	99189	106560	103710	10	16	10	15	16	13	16	10	13	14	10	16	16	18	14
SYQ_HUMAN	2	2	1.987	0.000156634	1.67828	Phase IIIA	Phase IIIC	Glutamine--tRNA ligase OS=Homo sapiens GN=QARS PE=1 SV=1	2899.51	2196.16	2140.24	2156.14	2243.61	1922.57	2428.5	2467.16	2425.75	2418.03	2232.37	2285.72	1425.33	1537.04	1400.09	2	1	1	3	1	3	1	2	2	1	1	1	1	2	1
ECI1_HUMAN	4	4	3.974	0.000161808	1.29224	Phase IIA	Phase IIIA	Enoyl-CoA delta isomerase 1, mitochondrial OS=Homo sapiens GN=ECI1 PE=1 SV=1	9682.88	9074.39	8795.9	10360.6	10505.8	9932.31	8227.95	7499.97	8105.66	8967.72	8919.11	8441.27	8811.23	8417.04	8788.15	6	6	6	6	6	5	6	5	5	5	4	5	5	7	6
FSCN1_HUMAN	5	4	4.981	0.000166497	1.35806	Phase IIIC	Phase IIIA	Fascin OS=Homo sapiens GN=FSCN1 PE=1 SV=3	3516.34	3664.8	3644.93	3506.97	4152.04	3891.05	3377.37	3138.33	3626.9	4352.72	4630.79	4454.45	4527.78	4794	4452.49	1	3	0	3	4	3	1	2	2	3	3	3	3	3	4
XPO2_HUMAN	6	5	5.871	0.000168492	1.36945	Phase I	Phase IIIB	Exportin-2 OS=Homo sapiens GN=CSE1L PE=1 SV=3	7850.14	7379.35	7814.02	7128.87	7000.97	6554.96	6314.02	5985.37	5963.26	5931.84	5226.37	5668.66	7263.18	7517.57	6530.92	3	2	1	3	3	3	2	3	0	1	1	1	2	2	2
RB11B_HUMAN;RB11A_HUMAN	10	9	9.938	0.000168621	1.22889	Phase IIIB	Phase I	Ras-related protein Rab-11B OS=Homo sapiens GN=RAB11B PE=1 SV=4	16710.5	16741	17004.6	18772.3	17279.9	19040.4	17053.7	17542.5	16605	20834.6	19689.4	21480.7	18118.4	18187.9	18563.3	9	9	5	10	10	9	8	8	6	9	13	10	8	9	7
CBR1_HUMAN;CBR3_HUMAN	13	13	12.944	0.000168946	1.10251	Phase I	Phase IIA	Carbonyl reductase [NADPH] 1 OS=Homo sapiens GN=CBR1 PE=1 SV=3	28344.2	28044.4	27438	25218.3	25334.3	25479.9	26224.9	27495.5	27317.3	26564.6	26914	26120.2	25663.7	25781	26068.3	18	16	16	18	18	18	17	19	18	19	18	20	21	17	22
ACBP_HUMAN	4	4	3.963	0.000175773	1.26024	Phase IIIA	Phase IIIB	Acyl-CoA-binding protein OS=Homo sapiens GN=DBI PE=1 SV=2	19732.6	17801.6	18309.8	20210.5	22197.9	21349.2	22025.1	21027.6	20931.6	16864.3	17963.4	15943.6	17727.5	16422	17325.2	5	6	3	5	6	6	7	3	5	6	6	5	6	6	6
CSRP2_HUMAN	2	2	1.994	0.000175867	1.47668	Phase IIIC	Phase IIA	Cysteine and glycine-rich protein 2 OS=Homo sapiens GN=CSRP2 PE=1 SV=3	1633.7	1734.98	1520.84	1463.14	1490.76	1446.16	1785.71	1600.06	1511.14	1655.03	1718.93	1550.62	2114.78	2060.63	2322.07	0	2	2	2	2	2	2	2	0	2	1	1	2	3	3
CO9_HUMAN	4	3	3.982	0.000177741	1.40134	Phase IIIC	Phase IIIA	Complement component C9 OS=Homo sapiens GN=C9 PE=1 SV=2	8090.79	9203.53	8951	8637.39	8251.71	8512.46	7657.79	7192.83	7477.49	9060.2	9740.81	9025.23	10967.4	10738.5	9583.29	3	2	3	3	4	2	1	1	0	2	5	3	1	2	4
ANX11_HUMAN	5	4	4.955	0.000178184	1.19136	Phase IIIA	Phase IIA	Annexin A11 OS=Homo sapiens GN=ANXA11 PE=1 SV=1	8838.65	9144.51	8547.31	8078.97	8356.45	8267.19	9699.05	9849.44	9881.26	9061.59	9389.71	9402.95	9132.82	8672.41	9396.95	2	3	3	3	6	5	6	3	6	6	5	5	8	6	6
SF3B2_HUMAN	2	2	1.985	0.000189191	1.53117	Phase I	Phase IIIB	Splicing factor 3B subunit 2 OS=Homo sapiens GN=SF3B2 PE=1 SV=2	1093.71	1222.87	1202.42	998.132	992.208	1050.71	895.323	932.694	965.551	738.511	875.157	684.575	1226.08	1088.69	1090.85	2	1	0	1	3	1	0	1	1	2	2	1	2	3	2
TPD52_HUMAN	3	3	2.991	0.000192913	1.27746	Phase IIIA	Phase IIIB	Tumor protein D52 OS=Homo sapiens GN=TPD52 PE=1 SV=2	5628.71	5734.24	5126.66	6308.25	6101.33	6080.75	7317.7	7050.2	6689.11	5484.29	5680.75	5318.5	6448.65	5996.68	5942.12	2	4	3	4	2	7	3	5	4	3	3	1	2	3	4
DDAH1_HUMAN	7	7	6.954	0.000198593	1.17012	Phase IIA	Phase IIIC	N(G),N(G)-dimethylarginine dimethylaminohydrolase 1 OS=Homo sapiens GN=DDAH1 PE=1 SV=3	15233.8	16234.3	16375.9	16163.1	16149.4	15710.2	14287.2	14229.2	14669.4	14857.5	14065.8	15337.1	13711	13788.2	13541.6	6	7	8	8	8	7	7	4	8	9	5	9	6	5	6
CAV1_HUMAN	3	3	2.991	0.000199747	1.35399	Phase I	Phase IIA	Caveolin-1 OS=Homo sapiens GN=CAV1 PE=1 SV=4	7194.85	7030.7	7146.69	5161.62	5424.01	5198.99	6593.15	6264.44	6156.69	5344.47	5366.32	5984.65	5839.47	5293.24	6215.72	3	5	3	2	3	2	3	3	3	2	3	3	2	3	3
RL38_HUMAN	2	2	1.994	0.000200552	1.32149	Phase IIA	Phase IIIC	60S ribosomal protein L38 OS=Homo sapiens GN=RPL38 PE=1 SV=2	6866.53	7947.46	7415.54	8242.03	8337.22	8740.64	7295.72	7556.97	6929.89	7650.63	7936.41	7488.55	6426.96	6410.71	6322.46	4	4	4	4	3	5	4	5	3	2	4	4	4	4	4
MYO1C_HUMAN	7	5	6.958	0.000200586	1.36424	Phase IIIC	Phase IIIB	Unconventional myosin-Ic OS=Homo sapiens GN=MYO1C PE=1 SV=4	1947.04	2151.93	2167.83	1933.88	2030.83	1941.43	2196.52	2227.82	2327.3	1733.62	1795.78	2017.97	2469.74	2457.8	2640.37	2	2	2	3	4	2	1	4	2	1	2	1	5	4	4
VATA_HUMAN	4	3	3.988	0.000204651	1.39974	Phase IIIB	Phase IIIA	V-type proton ATPase catalytic subunit A OS=Homo sapiens GN=ATP6V1A PE=1 SV=2	4843.13	4170.03	4691.22	4970.07	5133.75	5236.56	4293.34	3783.4	3642.16	5509.17	5399.87	5494.35	4974.52	5072.35	5392.94	2	2	2	3	4	3	2	3	4	4	2	3	4	5	3
VASP_HUMAN	7	6	6.888	0.000205032	1.37668	Phase I	Phase IIIC	Vasodilator-stimulated phosphoprotein OS=Homo sapiens GN=VASP PE=1 SV=3	7890.27	7456.07	7632.18	5954.03	6360.14	5679.76	6074.6	6833.24	6738.48	6051.01	6356.71	6507.79	5491.23	5282.32	5917.69	3	6	5	3	4	6	4	6	5	4	5	6	4	4	6
OTUB1_HUMAN	4	4	3.981	0.000205739	1.56669	Phase IIA	Phase IIIB	Ubiquitin thioesterase OTUB1 OS=Homo sapiens GN=OTUB1 PE=1 SV=2	2819.96	2744.28	2468.13	3798.15	4079.82	3790.27	3545.43	3071.48	3508.15	2485.82	2168.97	2792.91	3187.86	3170.12	3053.74	4	5	3	4	4	3	4	3	6	3	5	2	5	6	5
6PGL_HUMAN	7	7	6.979	0.0002089	1.31195	Phase IIIB	Phase I	6-phosphogluconolactonase OS=Homo sapiens GN=PGLS PE=1 SV=2	6311.2	7122.53	6828.75	7451.28	7862.68	7927.07	7345.74	7616.7	7641.66	9052.09	8237.79	9293.41	8475.44	8708.58	8230.16	4	7	9	12	9	9	8	13	11	12	9	11	9	6	9
ACLY_HUMAN	5	4	4.926	0.000209273	1.44818	Phase IIA	Phase IIIB	ATP-citrate synthase OS=Homo sapiens GN=ACLY PE=1 SV=3	1743.79	1441.76	1294.19	2163.3	2160.35	2148.29	1954.28	1995.58	2215.79	1534.43	1440.33	1494.28	1977.97	1870.09	1937.03	4	4	4	2	4	4	2	3	4	3	1	4	3	4	3
DPP3_HUMAN	5	4	4.973	0.000209706	1.2758	Phase IIIC	Phase IIIB	Dipeptidyl peptidase 3 OS=Homo sapiens GN=DPP3 PE=1 SV=2	5131.98	4574.54	4693.47	5131.49	5159.75	4613.76	4623.06	4619.65	4590.91	4491.56	4528.39	4668.29	5952.3	5642.22	5868.93	1	2	2	2	3	3	3	3	5	2	5	4	5	4	4
KV206_HUMAN	2	2	1.98	0.000211893	1.21446	Phase IIIB	Phase IIIA	Ig kappa chain V-II region RPMI 6410 OS=Homo sapiens PE=4 SV=1	16575.7	16455.2	16521.8	15594.7	16190.6	14739.3	16280.2	15063.9	15113.5	18835.7	19059.2	18525.9	17044.5	15857.5	16622.6	3	4	4	4	3	3	2	4	2	4	5	4	4	4	3
H2AX_HUMAN;H2AZ_HUMAN	5	3	4.979	0.000215285	1.41202	Phase IIIB	Phase IIIC	Histone H2A.x OS=Homo sapiens GN=H2AFX PE=1 SV=2	21352.9	19564.8	19232.4	24289.2	24484.7	21056.2	19809.5	19097.2	19391.6	24820.9	24886.3	25543.9	19316.4	17639.3	16337.6	3	3	3	3	3	3	2	4	3	3	3	3	3	2	4
MAOM_HUMAN	5	5	4.978	0.000217	1.27541	Phase IIA	Phase IIIC	NAD-dependent malic enzyme, mitochondrial OS=Homo sapiens GN=ME2 PE=1 SV=1	3752.86	3827.15	3791.02	4111.07	4401.15	4463.62	4081.89	4067.86	3939.96	4291.89	4349.55	4087.61	3654.93	3153.99	3364.98	4	2	1	3	4	3	2	3	2	3	1	4	3	2	4
PTBP1_HUMAN	8	8	7.958	0.000218834	1.20774	Phase IIA	Phase IIIB	Polypyrimidine tract-binding protein 1 OS=Homo sapiens GN=PTBP1 PE=1 SV=1	19386.2	19033.7	17862.5	21565.6	20255.1	20261.1	19439.9	19825.5	19518	17186.3	16730.7	17486.6	20000.7	20046.4	19036.2	8	9	5	8	5	10	9	7	10	6	10	10	8	9	9
LASP1_HUMAN	8	6	7.976	0.000222298	1.24526	Phase IIIC	Phase IIIB	LIM and SH3 domain protein 1 OS=Homo sapiens GN=LASP1 PE=1 SV=2	15434.3	14109.3	15013.8	14062.2	14612.7	14722.3	16011.1	15887.3	14763.6	13843.5	14853.2	14348.4	17081.8	18284.6	18236.1	7	8	8	9	11	8	8	9	10	9	9	6	10	9	9
PPAC_HUMAN	3	3	2.991	0.000224722	1.17607	Phase I	Phase IIIB	Low molecular weight phosphotyrosine protein phosphatase OS=Homo sapiens GN=ACP1 PE=1 SV=3	11069.8	11493.1	11006.7	10591.9	10963.7	10502.7	10097.1	10851.6	10122.5	9750.73	9172.15	9621.01	9364.71	9511.2	9877.06	4	3	4	5	6	7	4	3	4	5	5	6	6	5	5
PTMA_HUMAN	2	2	1.994	0.000226201	1.26367	Phase IIA	Phase IIIC	Prothymosin alpha OS=Homo sapiens GN=PTMA PE=1 SV=2	17030.5	19107.6	18758.5	20613.6	21715.6	21075.7	17343.6	16992.3	17370.6	17130.3	18280.7	17697.6	15974.9	16739.7	17460.7	7	8	8	9	8	8	7	8	7	7	8	7	7	6	7
ITA6_HUMAN	5	4	4.97	0.000226291	1.61415	Phase IIIA	Phase IIIB	Integrin alpha-6 OS=Homo sapiens GN=ITGA6 PE=1 SV=5	2017.21	2365.13	1905.11	2006.98	1885.07	1853.3	2604.86	3047.84	2699.13	1819.18	1626.11	1728.83	1772.01	2074.85	1850.72	3	3	3	3	3	5	5	4	4	1	3	2	4	2	3
GSTM3_HUMAN	4	3	3.939	0.000241755	1.33944	Phase IIA	Phase IIIC	Glutathione S-transferase Mu 3 OS=Homo sapiens GN=GSTM3 PE=1 SV=3	2154.45	1887.53	1935.15	2592.01	2561.68	2305.1	2032.65	1953.99	1922.56	2084.66	2276.39	2260.1	1859.38	1865.28	1843.94	0	1	2	1	1	1	2	1	1	0	0	2	1	2	1
EMD_HUMAN	2	2	1.994	0.00024492	1.49044	Phase IIIC	Phase IIA	Emerin OS=Homo sapiens GN=EMD PE=1 SV=1	851.268	760.714	898.716	813.686	851.239	818.296	1059.64	961.689	1016.55	972.718	1160.23	1266.51	1189.23	1284.53	1227.33	4	2	3	3	2	3	4	2	3	2	4	3	2	3	4
PDC6I_HUMAN	4	4	3.978	0.000255105	1.42883	Phase IIIA	Phase IIA	Programmed cell death 6-interacting protein OS=Homo sapiens GN=PDCD6IP PE=1 SV=1	3880.06	3783.6	3231.5	2731.04	2465.97	2439.96	3542.41	3758.8	3610.73	2822.46	2465.59	2613.12	3457.74	2885.93	3092.6	3	2	3	3	1	2	3	2	4	2	3	0	3	2	3
ATP5H_HUMAN	2	1	1.994	0.000255866	1.41126	Phase IIIA	Phase I	ATP synthase subunit d, mitochondrial OS=Homo sapiens GN=ATP5H PE=1 SV=3	6107.96	5090.3	4850.22	6732.07	7032.75	6738.91	7348.82	7532.99	7766.71	6044.91	5762.98	5964.51	6646.13	6461.26	6443.63	1	2	1	1	2	2	2	2	2	1	2	1	1	2	2
SC23A_HUMAN	4	4	3.988	0.000256386	1.32641	Phase IIIC	Phase I	Protein transport protein Sec23A OS=Homo sapiens GN=SEC23A PE=1 SV=2	2857.64	2590.53	2530.38	3507.07	3616.99	3179.9	3261.96	3471.87	3352.42	3207.82	3179.89	3240.63	3705.86	3358.96	3517.99	1	1	1	1	2	3	2	3	3	1	3	3	3	2	3
HCLS1_HUMAN	4	3	3.942	0.000256438	1.77746	Phase IIIC	Phase IIIA	Hematopoietic lineage cell-specific protein OS=Homo sapiens GN=HCLS1 PE=1 SV=3	884.832	742.595	1121.22	985.659	1076.08	1184.46	864.246	905.329	918.75	1425.07	1517.3	1415.52	1753.74	1395.94	1628.7	1	1	1	1	2	2	3	1	0	1	3	0	2	3	2
PPIH_HUMAN	2	2	1.994	0.000259467	1.28776	Phase I	Phase IIIA	Peptidyl-prolyl cis-trans isomerase H OS=Homo sapiens GN=PPIH PE=1 SV=1	1482.09	1710.54	1626.66	1510.72	1454.36	1439.75	1266.62	1239.14	1236.63	1617.61	1477.66	1489.14	1371.87	1281.71	1251.6	4	3	3	4	4	3	4	4	3	4	3	4	2	2	3
CPNS1_HUMAN	7	7	6.979	0.000260487	1.13326	Phase IIIB	Phase I	Calpain small subunit 1 OS=Homo sapiens GN=CAPNS1 PE=1 SV=1	11853.3	11641.9	11910.6	13196.8	13193.7	12528.6	12625.6	12652.4	12311.2	13672.5	13187.4	13264.1	11827.5	11699.6	12413.2	9	7	10	11	10	8	10	9	11	11	8	10	9	10	11
ESTD_HUMAN	4	3	3.981	0.000260686	1.24128	Phase IIIA	Phase IIIB	S-formylglutathione hydrolase OS=Homo sapiens GN=ESD PE=1 SV=2	6189.25	5830.28	5441.71	5658.01	6014.6	5818.57	6895.6	6881.21	7203.71	5699.58	5686.58	5516.23	6141.58	5786.31	5944.84	3	4	2	2	3	3	5	4	3	4	3	3	4	3	3
IMA3_HUMAN	3	2	2.984	0.000261908	1.6204	Phase IIIC	Phase IIA	Importin subunit alpha-3 OS=Homo sapiens GN=KPNA4 PE=1 SV=1	541.394	451.658	417.664	424.155	402.476	359.707	501.751	522.084	498.242	486.279	488.594	478.509	662.624	662.367	597.35	2	2	3	2	2	2	2	2	2	1	1	2	2	2	3
PDCD4_HUMAN	4	4	3.936	0.000269243	1.5653	Phase IIIA	Phase IIIC	Programmed cell death protein 4 OS=Homo sapiens GN=PDCD4 PE=1 SV=2	3072.3	3644.6	3522.85	3347.97	3594.5	3732.28	4336.98	3973.86	4158.2	2845.22	3199.48	3389.28	2441.26	2792.95	2731.68	3	3	3	4	3	3	5	3	3	3	4	2	2	4	2
BAG2_HUMAN	2	2	1.994	0.00027358	1.38482	Phase I	Phase IIIB	BAG family molecular chaperone regulator 2 OS=Homo sapiens GN=BAG2 PE=1 SV=1	2467.35	2187.86	2288.15	2299.15	2197.39	2104.84	1939.86	1741.84	1913.47	1758.29	1715.59	1540.04	1812.29	1918.65	2009.84	3	2	3	4	2	3	3	4	4	3	2	4	2	4	3
TRA2B_HUMAN	2	2	1.994	0.000287914	1.41827	Phase IIA	Phase I	Transformer-2 protein homolog beta OS=Homo sapiens GN=TRA2B PE=1 SV=1	3818.29	3442.49	3505.46	4972.94	5150.67	5145.86	4208.12	3973.75	4681.1	3859.6	3539.32	4057.09	3891.05	3318.06	3599.09	3	2	3	4	2	3	2	3	4	3	2	1	4	2	3
SRRM2_HUMAN	3	3	2.991	0.000299779	1.33511	Phase I	Phase IIIB	Serine/arginine repetitive matrix protein 2 OS=Homo sapiens GN=SRRM2 PE=1 SV=2	3128.52	2965.02	2896	2334.79	2246.99	2349.31	2477.04	2216.16	2117.79	2132.26	2266.94	2333.95	2671.99	2599.96	2373.53	2	3	1	4	2	4	4	1	4	4	4	2	3	3	3
ZA2G_HUMAN	6	4	5.981	0.000302874	1.38333	Phase IIIC	Phase I	Zinc-alpha-2-glycoprotein OS=Homo sapiens GN=AZGP1 PE=1 SV=2	4299.97	4065.33	4270.77	4494.42	4837.04	4502	4335.98	5022.05	5144.99	5821.14	5874.22	5127.19	5913.98	5603.99	5961.82	1	1	3	3	2	4	3	2	3	3	2	2	4	3	4
ALDR_HUMAN	2	2	1.984	0.000304974	1.68295	Phase IIIC	Phase I	Aldose reductase OS=Homo sapiens GN=AKR1B1 PE=1 SV=3	1351.5	1503.6	1780.74	1772.71	1978.78	1794.34	1643.2	1823.57	1646.61	1548.47	1823.01	1470.54	2788.02	2443.67	2570.17	3	3	1	2	2	1	3	1	3	1	2	1	4	2	2
RCN3_HUMAN	3	3	2.991	0.000307703	1.59636	Phase IIIB	Phase IIIA	Reticulocalbin-3 OS=Homo sapiens GN=RCN3 PE=1 SV=1	2136.47	2493.1	2315.54	2252.86	2114.71	2364.71	2079.94	1860.68	2069.97	2847.7	3318.89	3428.46	2107.41	2359.25	2487.07	1	2	2	2	3	3	2	1	2	3	4	3	3	3	2
YBOX3_HUMAN	7	3	6.813	0.000316712	1.69926	Phase IIIC	Phase IIIB	Y-box-binding protein 3 OS=Homo sapiens GN=YBX3 PE=1 SV=4	575.997	631.681	688.366	951.496	756.967	1005.17	654.056	710.269	634.108	646.954	521.897	633.445	930.161	1027.76	1104.64	2	2	1	2	1	2	2	0	2	1	1	2	2	3	2
SRSF7_HUMAN	7	5	6.979	0.000316967	1.194	Phase IIA	Phase IIIA	Serine/arginine-rich splicing factor 7 OS=Homo sapiens GN=SRSF7 PE=1 SV=1	30000.8	33215.4	33009.7	34370.5	34347.5	33040.1	28166	27701.6	29356.9	30489.2	30722.2	29757.7	33157.9	32991.5	32679.6	9	10	8	9	11	9	9	7	8	9	10	9	7	8	7
EIF3F_HUMAN	6	6	5.975	0.000321365	1.22643	Phase IIA	Phase I	Eukaryotic translation initiation factor 3 subunit F OS=Homo sapiens GN=EIF3F PE=1 SV=1	5298.56	4799.78	4623.44	6021.08	6071.96	5962.13	5906.98	5677.78	5725.33	5474.4	5863.37	5490.51	5204.4	4976.89	4887.8	6	5	4	8	6	6	7	6	5	8	7	9	7	5	7
NSF1C_HUMAN	3	3	2.991	0.000344413	1.34693	Phase IIA	Phase IIIB	NSFL1 cofactor p47 OS=Homo sapiens GN=NSFL1C PE=1 SV=2	1348.1	1212.46	1333.51	1632.7	1674.51	1664.76	1272.46	1337.81	1480.09	1230.33	1260.84	1200.17	1349.13	1500.63	1391.95	2	1	2	3	3	2	3	4	2	2	3	2	3	5	2
GNPI1_HUMAN	2	2	1.994	0.000346973	1.38549	Phase IIIA	Phase IIIC	Glucosamine-6-phosphate isomerase 1 OS=Homo sapiens GN=GNPDA1 PE=1 SV=1	3900.23	4127.01	4107.63	4179.84	4404.27	4503.22	4734.75	4956.37	4792.67	4739.31	4027.82	4191.17	3765.35	3333.36	3355.18	2	2	2	2	3	2	3	3	3	3	2	3	4	4	3
PRAF3_HUMAN	2	1	1.994	0.000351827	1.47062	Phase IIIC	Phase IIA	PRA1 family protein 3 OS=Homo sapiens GN=ARL6IP5 PE=1 SV=1	892.483	827.137	1010.3	707.063	831.704	751.944	830.616	819.097	833.053	1096.42	1071.27	927.161	1120.33	1140.98	1107.44	2	1	2	0	1	0	1	0	2	2	2	1	2	2	2
SYTC_HUMAN	4	3	3.937	0.000362029	1.29802	Phase IIA	Phase I	Threonine--tRNA ligase, cytoplasmic OS=Homo sapiens GN=TARS PE=1 SV=3	2204.35	2649.94	2459.99	3115.69	3215.37	3163.05	3042.73	2865.49	2870.27	2833.76	2726.05	2868.21	3078.54	3026.89	3049.81	3	3	4	4	3	4	3	5	3	4	3	2	3	4	4
HG2A_HUMAN	2	2	1.994	0.000366741	1.24388	Phase IIIB	Phase IIIC	HLA class II histocompatibility antigen gamma chain OS=Homo sapiens GN=CD74 PE=1 SV=3	4550.66	4344.35	3903.59	3747.06	3387.42	3729.16	3512.56	3718.03	3545.65	4303.23	4545.39	4390.72	3498.69	3616.28	3528.65	3	2	3	2	3	2	2	2	3	3	3	2	2	3	3
E41L2_HUMAN	7	7	6.924	0.000371362	1.59211	Phase IIIA	Phase IIA	Band 4.1-like protein 2 OS=Homo sapiens GN=EPB41L2 PE=1 SV=1	4422.41	3419.09	3715.42	2329.99	2583.52	2455.25	4344.1	3787.33	3600.44	3378.04	3102.33	2838.26	3396.83	3381.45	3482.56	2	4	5	3	3	1	5	5	6	3	2	4	3	5	4
RSU1_HUMAN	5	5	4.985	0.000371852	1.23823	Phase I	Phase IIIC	Ras suppressor protein 1 OS=Homo sapiens GN=RSU1 PE=1 SV=3	7630.96	7251.05	7145.52	7020.26	6775.66	6644.32	6719.59	6337.62	6970.46	7029.01	6808.05	6863.2	5978.38	5657.22	6154.01	6	4	5	4	5	5	5	4	6	7	5	6	4	4	6
TMED2_HUMAN	5	4	4.918	0.000389114	1.13182	Phase IIIB	Phase I	Transmembrane emp24 domain-containing protein 2 OS=Homo sapiens GN=TMED2 PE=1 SV=1	7144.05	6979.87	6801.21	7504.82	7699.75	7651.88	7315.88	7758.64	7707.58	7917.57	7828.86	7937.1	7124.56	7438.73	7336.49	1	2	1	2	2	2	1	2	2	1	2	1	1	3	1
GLYM_HUMAN	6	6	5.982	0.000438842	1.20241	Phase IIA	Phase IIIA	Serine hydroxymethyltransferase, mitochondrial OS=Homo sapiens GN=SHMT2 PE=1 SV=3	14144.1	13331	13823.8	16295.1	16308.7	16334.6	13962.2	13586.2	13151.7	13975.3	13203.9	15058.6	15011.8	14834.2	14875.1	3	4	4	8	4	9	6	6	5	5	3	4	6	7	5
CAZA2_HUMAN	4	3	3.983	0.000447623	1.23685	Phase I	Phase IIIC	F-actin-capping protein subunit alpha-2 OS=Homo sapiens GN=CAPZA2 PE=1 SV=3	5237.93	5205.1	5296.05	4539.05	4557.66	4954.67	5033.12	4984.09	4950.67	4857.71	5305.58	5248.53	3997.22	4473.61	4254.24	2	1	2	3	2	2	3	2	2	2	0	1	3	2	0
PSB6_HUMAN	2	1	1.948	0.000463756	1.2406	Phase IIA	Phase IIIB	Proteasome subunit beta type-6 OS=Homo sapiens GN=PSMB6 PE=1 SV=4	2320.03	2431.41	2417.26	2794.87	2783.41	2685.27	2319.06	2314.37	2064.62	2223.95	2190.6	2246.39	2540.33	2607.94	2346.02	1	1	2	2	1	2	2	2	1	2	1	2	0	2	2
RL21_HUMAN	3	3	2.987	0.00047109	1.49757	Phase IIA	Phase IIIC	60S ribosomal protein L21 OS=Homo sapiens GN=RPL21 PE=1 SV=2	10550.1	12130.2	11149.4	14133.5	14470.9	15202.9	10530.2	12348.2	11891.3	13749.5	12459.9	11766.1	9251.53	9429.87	10570.9	3	8	3	3	3	3	2	2	5	3	3	4	3	5	3
EIF3C_HUMAN	3	2	2.978	0.000477618	1.46964	Phase IIIC	Phase I	Eukaryotic translation initiation factor 3 subunit C OS=Homo sapiens GN=EIF3C PE=1 SV=1 [EIF3C_HUMAN,EIFCL_HUMAN]	1180.84	1003.37	1071.94	1407.89	1571.1	1641.41	1494	1428.39	1601.91	1473.58	1267.17	1197.8	1596.85	1621.77	1566.75	2	1	2	2	2	2	2	2	1	2	2	2	1	2	1
FABPH_HUMAN	3	2	2.985	0.000494561	2.01696	Phase IIA	Phase IIIA	Fatty acid-binding protein, heart OS=Homo sapiens GN=FABP3 PE=1 SV=4	2324.17	2061.61	2382.71	2595.75	2479.51	2179.96	1249.16	1095.22	1252.73	1764.88	1532.09	1600.63	1589.33	2654.96	2098.07	2	1	1	1	2	1	0	0	0	0	0	1	2	2	2
ANXA7_HUMAN	3	3	2.991	0.000500662	1.15238	Phase IIIC	Phase IIIA	Annexin A7 OS=Homo sapiens GN=ANXA7 PE=1 SV=3	3757.92	3537.47	3334.31	3360.01	3341.85	3363.15	3270.4	3253.38	3291.15	3329.94	3305.01	3256.83	3831.97	3748.58	3729.94	2	3	1	3	3	1	2	3	2	2	2	3	2	5	4
RAP2B_HUMAN	2	2	1.994	0.00053373	1.54956	Phase IIIC	Phase IIIA	Ras-related protein Rap-2b OS=Homo sapiens GN=RAP2B PE=1 SV=1	950.181	1073.55	1081.56	1085.8	1082.72	1005.32	903.204	991.29	925.18	1428.58	1289.54	1101.3	1546.12	1310.11	1513.02	0	1	1	1	1	1	0	0	0	1	1	1	1	2	2
RAB4A_HUMAN;RAB4B_HUMAN	3	2	2.978	0.000569382	1.20923	Phase IIIB	Phase I	Ras-related protein Rab-4A OS=Homo sapiens GN=RAB4A PE=1 SV=3	8660.42	9946.24	9050.55	9237.45	8815.75	9634.97	9602.17	9939.41	9310.95	11316.3	10813.3	11314.3	10984.8	11319.2	10530.2	0	1	0	0	1	0	0	1	1	0	1	1	1	3	1
SRSF9_HUMAN	3	3	2.979	0.000570438	1.24672	Phase I	Phase IIIA	Serine/arginine-rich splicing factor 9 OS=Homo sapiens GN=SRSF9 PE=1 SV=1	6940.47	6757.75	6587.61	6216.65	5782.48	5949.95	5705.27	5195.33	5370.77	5302.51	5778.15	5423.94	5475.04	5283.06	5928.02	2	2	2	1	2	2	3	2	3	1	2	2	2	4	3
IMB1_HUMAN	12	11	11.896	0.000611901	1.15535	Phase I	Phase IIIB	Importin subunit beta-1 OS=Homo sapiens GN=KPNB1 PE=1 SV=2	20786.1	21958	21447.7	20834.1	20167.7	20826.1	19820.3	20885	19971	18246.6	18801.3	18512.6	20778.5	21428.9	19924.1	8	11	9	10	11	9	7	8	10	9	5	7	5	8	9
PA1B2_HUMAN	3	3	2.991	0.000637138	1.2539	Phase IIA	Phase IIIC	Platelet-activating factor acetylhydrolase IB subunit beta OS=Homo sapiens GN=PAFAH1B2 PE=1 SV=1	4214.26	4460.57	4544.44	5479.62	5169.62	5120.22	4810.28	4750.69	4531.09	4617.45	4687.08	4809.26	4469.31	4188.66	3918.33	4	3	4	3	3	4	3	3	3	4	4	3	3	3	4
NUCB1_HUMAN	4	4	3.982	0.000644203	1.32869	Phase IIIC	Phase IIA	Nucleobindin-1 OS=Homo sapiens GN=NUCB1 PE=1 SV=4	4146.39	4514.41	4136	3744.06	3712.06	3838.4	4014.88	4306.18	4388.06	4354.64	4480.12	4243.73	5430.63	4636.85	4939.44	2	3	3	2	2	1	3	2	2	1	0	3	2	2	1
RAB10_HUMAN	5	2	4.956	0.000656746	1.25688	Phase IIIB	Phase IIIC	Ras-related protein Rab-10 OS=Homo sapiens GN=RAB10 PE=1 SV=1	5192.68	4831.66	4866.89	5271.63	5106.48	4750.48	4844.94	5154.63	5010.13	5861.36	6117.49	6215.17	4925.48	5054.78	4495.29	2	1	1	2	2	2	1	2	2	2	1	2	2	2	1
THRB_HUMAN	4	4	3.97	0.000673942	1.55466	Phase IIIB	Phase I	Prothrombin OS=Homo sapiens GN=F2 PE=1 SV=2	2082.36	2130.59	2191.71	3002.94	2929.72	3434.58	2472.86	2475.39	2486.79	3557.55	2647.96	3751.53	3259.52	3147.96	3267.19	1	1	2	3	4	3	3	2	2	4	3	2	4	3	2
TMX1_HUMAN	2	2	1.918	0.00067873	1.34291	Phase IIIC	Phase I	Thioredoxin-related transmembrane protein 1 OS=Homo sapiens GN=TMX1 PE=1 SV=1	2400.72	2614.09	2375.02	2498.22	2414.37	2835.59	2771.76	2939.68	2838.11	2848.25	2462.66	2636.93	3318.91	3293.21	3311.77	3	1	1	2	2	1	2	1	2	2	2	2	1	2	1
B2MG_HUMAN	3	3	2.987	0.000691958	1.19299	Phase IIIC	Phase IIIB	Beta-2-microglobulin OS=Homo sapiens GN=B2M PE=1 SV=1	10721	11434.3	11864.6	10588.3	10315.9	10433.7	10557.3	10619.3	9957.9	9563.33	9678.34	10181.4	11384.5	12112.1	11604.7	2	2	3	3	2	3	3	2	2	1	2	3	3	2	3
TADBP_HUMAN	2	2	1.994	0.000702482	1.26285	Phase IIA	Phase IIIB	TAR DNA-binding protein 43 OS=Homo sapiens GN=TARDBP PE=1 SV=1	2210.16	2190.82	2116.42	2565.3	2609.19	2571.85	2200.9	2130.93	2150.33	2059.65	2042.22	2032.15	2694.97	2197.97	2512.87	2	2	3	3	2	3	2	2	2	2	3	2	3	2	3
2AAA_HUMAN;2AAB_HUMAN	11	9	10.894	0.000703361	1.18483	Phase IIIA	Phase I	Serine/threonine-protein phosphatase 2A 65 kDa regulatory subunit A alpha isoform OS=Homo sapiens GN=PPP2R1A PE=1 SV=4	11382.3	10701.7	10381.7	11024.4	11388.7	11301.8	12739.8	13117.1	12609.6	12367.5	11555.5	11357.9	11450.7	11238.1	11143.6	8	5	7	8	8	7	4	7	6	7	6	5	5	7	6
SC11A_HUMAN	3	3	2.984	0.000726775	1.179	Phase IIIB	Phase IIIC	Signal peptidase complex catalytic subunit SEC11A OS=Homo sapiens GN=SEC11A PE=1 SV=1	3094.64	3358.62	3329.23	3015.95	3186.64	3246.68	3570.03	3485.12	3545.29	3687.75	3633.99	3670.84	3261.44	2936.23	3125.95	1	2	2	5	3	4	5	2	3	3	3	4	3	3	2
ALDOC_HUMAN	10	8	9.963	0.000737709	1.34924	Phase IIA	Phase IIIC	Fructose-bisphosphate aldolase C OS=Homo sapiens GN=ALDOC PE=1 SV=2	29737.6	27037.2	26627.6	30996	30925.7	31646.5	29612.8	28601.6	29755	28474.4	28206.1	28920.6	20424.7	23723.6	25200.5	9	12	10	9	12	12	8	10	11	11	13	12	9	9	14
TCPB_HUMAN	19	18	18.865	0.000776028	1.21433	Phase IIIA	Phase IIIC	T-complex protein 1 subunit beta OS=Homo sapiens GN=CCT2 PE=1 SV=4	34923	38079.4	34637	35507.9	35918.4	34927.5	37502.3	37380.6	40956.8	36108.1	35776.5	34922.3	31833.1	31650.5	31910.3	15	12	14	17	17	12	17	13	16	13	12	16	14	14	13
SEPT9_HUMAN	6	6	5.975	0.000787722	1.15195	Phase I	Phase IIIA	Septin-9 OS=Homo sapiens GN=SEPT9 PE=1 SV=2	9286.29	9581.04	9417.31	8288.26	8762.9	7971.47	8211.85	7989.01	8352.77	8629.46	8462.7	8108.6	9135.66	9420.54	8874.3	4	6	4	4	5	4	3	2	5	7	5	4	3	6	6
TXD12_HUMAN	3	2	2.991	0.000801553	1.20591	Phase IIA	Phase IIIA	Thioredoxin domain-containing protein 12 OS=Homo sapiens GN=TXNDC12 PE=1 SV=1	3722.1	3715.73	3860.8	3825.58	4041.48	3994.69	3430.79	3161.37	3244.17	3611.55	3898.98	3548.25	3646.16	3553.32	3701.14	3	5	5	5	5	4	3	4	5	2	1	2	4	3	4
F10A1_HUMAN;F10A5_HUMAN;ST134_HUMAN	5	5	4.985	0.000829329	1.19104	Phase I	Phase IIIB	Hsc70-interacting protein OS=Homo sapiens GN=ST13 PE=1 SV=2	14536.4	13595	12753.8	12951.5	12302.9	12498	12676.6	12470.2	12772.4	11442.8	11507.2	11377.2	13026.9	13115.8	13472.1	7	7	7	7	4	7	6	8	4	5	4	4	5	5	7
COX5A_HUMAN	7	6	6.979	0.000838509	1.13685	Phase IIIA	Phase I	Cytochrome c oxidase subunit 5A, mitochondrial OS=Homo sapiens GN=COX5A PE=1 SV=2	23812.9	21293.3	21752.7	24214.5	24929.6	25550	25456.1	25163.8	25388.7	22269.2	22640.9	22581.9	22630.7	22791.7	23300.4	8	4	7	7	5	5	7	7	6	7	8	6	9	9	8
NDUV1_HUMAN	3	2	2.933	0.000915448	1.39783	Phase IIA	Phase I	NADH dehydrogenase [ubiquinone] flavoprotein 1, mitochondrial OS=Homo sapiens GN=NDUFV1 PE=1 SV=4	1599.78	1938.84	1793.68	2486.12	2290.53	2676.98	2500.93	2269.06	2448.75	2304.59	2150.57	2311.41	2330.21	2143.34	2385.87	2	2	2	2	2	2	2	4	3	2	3	2	2	4	2
ABHDB_HUMAN	4	3	3.988	0.000974369	1.65458	Phase IIIB	Phase I	Alpha/beta hydrolase domain-containing protein 11 OS=Homo sapiens GN=ABHD11 PE=2 SV=1	1904.4	1673.06	1269.53	2276.45	2331.5	2229.63	2710.31	2475.8	2565.6	2803.03	2517.51	2699.2	2545.9	2224.41	2179.77	2	0	3	2	2	1	3	4	2	1	2	1	1	3	1
PRS6A_HUMAN	6	5	5.956	0.000980922	1.1144	Phase IIA	Phase IIIA	26S protease regulatory subunit 6A OS=Homo sapiens GN=PSMC3 PE=1 SV=3	12084.1	13041.2	12607.9	13754.9	13825.5	13887.4	12165.6	12700.4	12345	12885.3	12563.7	12987	13679	13381	13112.6	1	2	3	4	2	3	5	3	7	3	1	2	4	5	4
PSPC1_HUMAN	6	5	5.961	0.000991968	1.38497	Phase IIIA	Phase IIIC	Paraspeckle component 1 OS=Homo sapiens GN=PSPC1 PE=1 SV=1	3345.92	3322.44	3688.54	3569.09	3485.72	3880.75	4090.76	4284.52	4118.33	3179.23	3303.55	3448	3035.69	2684.93	3300.25	0	1	2	4	2	3	2	3	3	2	3	3	3	2	1
PSA6_HUMAN	5	5	4.969	0.000993238	1.14868	Phase IIIB	Phase IIIC	Proteasome subunit alpha type-6 OS=Homo sapiens GN=PSMA6 PE=1 SV=1	14264.7	15484.4	14730.6	14690.9	14924.8	15560.9	14339.5	14485.5	13895.5	15170.5	15756.9	15709	13554.5	13755.5	13289.9	4	4	4	5	6	6	7	5	5	6	6	5	5	5	5
RL11_HUMAN	3	2	2.991	0.00101359	1.32114	Phase IIA	Phase IIIA	60S ribosomal protein L11 OS=Homo sapiens GN=RPL11 PE=1 SV=2	20021.4	17635.7	16326.6	20684.3	22244.3	20958.2	15087.9	16866.9	16402.6	18884.6	18756.7	18498.2	16671	16997	16295.9	3	3	3	4	4	4	3	5	4	3	5	3	5	6	4
UB2L6_HUMAN	3	3	2.984	0.00102701	1.33446	Phase IIIB	Phase IIIC	Ubiquitin/ISG15-conjugating enzyme E2 L6 OS=Homo sapiens GN=UBE2L6 PE=1 SV=4	5577.42	5306.25	5709.22	5179.83	5598.22	4775.67	4697.1	4571.63	4802.82	5370.77	6132.45	6018.73	4732.27	4277.08	4121	1	2	0	4	3	3	1	1	1	4	2	2	2	4	2
TCPQ_HUMAN	12	10	11.952	0.00103032	1.08908	Phase I	Phase IIIB	T-complex protein 1 subunit theta OS=Homo sapiens GN=CCT8 PE=1 SV=4	29147	29270.5	27823.1	26335	26978.1	26949.7	29101.3	28490.1	28140.7	26157.7	27276.9	25752.1	26426.8	26987.4	26570.9	7	6	6	11	12	11	9	11	11	10	7	8	10	8	9
SYHC_HUMAN;SYHM_HUMAN	4	3	3.981	0.00103846	1.2257	Phase IIA	Phase IIIA	Histidine--tRNA ligase, cytoplasmic OS=Homo sapiens GN=HARS PE=1 SV=2	4465.98	4544.87	4523.31	5238.06	5672.69	5123.04	4148.5	4498.99	4433.86	4938.18	4683.99	4684.43	4399.1	4693.83	4831.65	4	4	5	4	4	5	3	5	5	3	4	5	3	3	5
CHSP1_HUMAN	3	3	2.978	0.00108057	1.22085	Phase I	Phase IIIA	Calcium-regulated heat stable protein 1 OS=Homo sapiens GN=CARHSP1 PE=1 SV=2	6323.77	6447.35	5807.51	6053.51	6179.63	6309.69	5306.57	4874.52	5036.75	5673.12	5950.04	5343.17	6382.43	6254.29	5851.93	4	3	4	3	4	4	2	3	3	2	4	2	5	2	3
ISG15_HUMAN	2	2	1.994	0.00111101	1.44314	Phase IIIB	Phase IIA	Ubiquitin-like protein ISG15 OS=Homo sapiens GN=ISG15 PE=1 SV=5	814.687	879.669	1123.84	914.699	861.363	1029.17	993.744	965.714	888.015	1359.11	1362.09	1327.14	1464.7	1198.09	1283.74	0	0	1	0	0	1	1	1	0	1	1	1	0	2	0
GLYG_HUMAN	2	2	1.99	0.0011137	1.53435	Phase I	Phase IIIC	Glycogenin-1 OS=Homo sapiens GN=GYG1 PE=1 SV=4	6296.09	5404.76	4405.33	3788.36	3720.89	3517.33	3719.33	3759.7	3689.32	3976.57	3640.89	3445.53	3608.94	3458.32	3429.77	4	3	3	3	3	2	3	2	2	3	2	3	3	2	3
CLIC4_HUMAN	4	3	3.96	0.00112825	1.29983	Phase IIIC	Phase IIIB	Chloride intracellular channel protein 4 OS=Homo sapiens GN=CLIC4 PE=1 SV=4	5310.09	5821.81	5859.01	5375.5	4965.74	5447.96	4890.42	5362.35	4982.48	4555.4	4547.22	4997.96	5745.48	6406.22	6176.62	4	3	2	2	2	2	3	3	3	1	4	3	2	3	3
DAD1_HUMAN	2	1	1.927	0.00117514	1.93594	Phase IIA	Phase I	Dolichyl-diphosphooligosaccharide--protein glycosyltransferase subunit DAD1 OS=Homo sapiens GN=DAD1 PE=1 SV=3	1488.47	1341.72	1492.52	2927.03	2667.56	2773.92	2436.96	2857.87	2827.94	1888.03	1131.41	2098.65	2307.72	2477.44	2334.79	1	1	0	2	2	2	1	2	1	1	1	1	1	2	2
CALX_HUMAN	11	11	10.966	0.00118044	1.11524	Phase IIIB	Phase IIA	Calnexin OS=Homo sapiens GN=CANX PE=1 SV=2	51582	51437.3	54398.4	50389.9	51545	53404.8	52117	52741.1	52661.6	58170.1	57668.4	57403.1	53797	57540.9	56775.7	12	13	13	13	13	16	18	14	15	11	11	12	15	14	11
DHX9_HUMAN	13	10	12.873	0.00126449	1.30988	Phase IIIA	Phase IIIB	ATP-dependent RNA helicase A OS=Homo sapiens GN=DHX9 PE=1 SV=4	9225.85	8572.15	7457.66	10146.1	9993.07	9224.69	9884.75	10106.6	10075.8	7977.41	7658.77	7317.96	9065.72	8477.1	8544.48	4	4	3	5	8	6	9	7	7	5	5	6	9	6	8
NNRE_HUMAN	3	3	2.964	0.00127358	1.30454	Phase IIIC	Phase IIIA	NAD(P)H-hydrate epimerase OS=Homo sapiens GN=APOA1BP PE=1 SV=2	7016.29	7295.39	8055.12	7887.77	7638.8	8536.64	6089	6323.79	6220.17	6449.16	6294.38	7508.94	8291.7	8147.09	7868.59	3	1	2	1	2	3	0	2	0	1	1	3	1	3	2
OAT_HUMAN	2	2	1.987	0.00129618	1.35423	Phase IIIA	Phase IIA	Ornithine aminotransferase, mitochondrial OS=Homo sapiens GN=OAT PE=1 SV=1	1299.32	1618.46	1443.27	1378.04	1208.46	1334.4	1861.43	1687.6	1760.76	1527.06	1594.98	1568.4	1692.16	1663.29	1844.29	1	1	1	1	0	1	2	2	1	2	0	2	2	2	3
SRP14_HUMAN	4	4	3.988	0.0012985	1.24772	Phase IIA	Phase IIIC	Signal recognition particle 14 kDa protein OS=Homo sapiens GN=SRP14 PE=1 SV=2	8333.11	9659.28	8330.58	10097.8	9791.38	10350.2	8717.67	8787.89	9403.91	9948.4	9760.49	10087.6	8168.13	7680.51	8387.16	1	3	3	2	1	2	1	0	1	2	3	2	2	3	2
PIMT_HUMAN	2	2	1.994	0.0013054	1.19981	Phase IIA	Phase IIIA	Protein-L-isoaspartate(D-aspartate) O-methyltransferase OS=Homo sapiens GN=PCMT1 PE=1 SV=4	4056.22	4028.5	3852.23	4094.72	4351.23	4126.43	3521.75	3330.61	3626.25	4172.05	4049.38	3755.18	4007.08	4071.2	3999.46	4	2	2	3	3	1	2	3	2	4	2	3	3	3	2
C1TC_HUMAN	10	9	9.961	0.00131816	1.28121	Phase IIA	Phase IIIB	C-1-tetrahydrofolate synthase, cytoplasmic OS=Homo sapiens GN=MTHFD1 PE=1 SV=3	10322.7	9077.62	8486.72	9698.83	9802.49	10330.8	8054.49	8360.25	8488.53	7741.92	8024.19	7518.24	8748.65	8641.66	8417.89	6	4	7	10	9	6	5	3	7	6	8	4	9	7	8
ATPD_HUMAN	3	2	2.987	0.00132545	1.23085	Phase IIA	Phase IIIA	ATP synthase subunit delta, mitochondrial OS=Homo sapiens GN=ATP5D PE=1 SV=2	5869.96	6388	6358.7	6269.92	6724.68	6212.26	5426.2	5044.58	5133.8	5417.75	5991.7	5396.99	5696.34	5321.39	5632.51	4	5	5	4	5	3	5	4	5	5	3	6	4	3	3
SFXN1_HUMAN	2	2	1.994	0.00142566	1.66977	Phase IIIC	Phase I	Sideroflexin-1 OS=Homo sapiens GN=SFXN1 PE=1 SV=4	856.341	777.949	687.642	1316.19	1389.43	1048.45	829.306	912.244	803.149	1073.91	795.543	999.448	1464.08	1192.94	1220.08	3	2	1	2	3	3	2	3	2	3	1	2	2	3	2
PSA_HUMAN	7	7	6.967	0.0014495	1.14753	Phase IIA	Phase IIIA	Puromycin-sensitive aminopeptidase OS=Homo sapiens GN=NPEPPS PE=1 SV=2	6470.71	6660.98	6212.03	7048.96	6785.91	6833.12	6013.97	6143.9	5853.03	7028.95	6801.5	6732.13	6707.36	6183.13	6587.91	7	6	6	5	5	5	6	6	6	7	7	7	6	5	8
OLA1_HUMAN	5	5	4.962	0.00149092	1.17105	Phase I	Phase IIIC	Obg-like ATPase 1 OS=Homo sapiens GN=OLA1 PE=1 SV=2	9710.3	9090.54	9238.7	9063.19	9287.81	8797.93	9057.61	8749.54	8588.59	8738.26	9168.17	8955.48	8400.84	7809.48	7733.58	2	3	2	3	5	4	3	4	3	2	3	3	3	2	3
HNRH3_HUMAN	7	7	6.979	0.00153689	1.14634	Phase IIA	Phase I	Heterogeneous nuclear ribonucleoprotein H3 OS=Homo sapiens GN=HNRNPH3 PE=1 SV=2	16321.9	16919.4	16156.4	19350.5	18568.8	18707.5	17751.4	17804.6	16632.7	16721.6	17923.4	17874.8	18250.9	18635.1	18342.9	7	6	7	9	7	9	8	11	10	7	8	9	11	9	6
RBMX_HUMAN;RMXL1_HUMAN;RMXL2_HUMAN	6	6	5.963	0.00161926	1.12446	Phase I	Phase IIIB	RNA-binding motif protein, X chromosome OS=Homo sapiens GN=RBMX PE=1 SV=3	19148.8	18363.9	17670.4	18265.3	18626.3	18090.3	16785.2	16549.5	16555	15933	17102.1	16040	17043.2	17845.4	16810.3	9	10	8	6	8	10	11	10	9	6	8	6	8	10	9
IF6_HUMAN	4	3	3.952	0.00163469	1.22833	Phase I	Phase IIIC	Eukaryotic translation initiation factor 6 OS=Homo sapiens GN=EIF6 PE=1 SV=1	11666.2	11781.3	11068.5	11356.6	12094.4	10619.1	10227.1	9472.57	10492.5	10351.2	10176.9	10061.3	8979.07	9165.96	9954.97	4	5	5	6	7	6	6	6	6	7	5	5	6	6	6
AIFM1_HUMAN	5	5	4.985	0.00175965	1.16432	Phase IIIB	Phase IIA	Apoptosis-inducing factor 1, mitochondrial OS=Homo sapiens GN=AIFM1 PE=1 SV=1	16232.2	14896.7	15300.3	13260.3	14197.6	13606.4	14348.9	13759.7	14019.1	15931.7	16784	15096.2	15270.5	15877.6	15242.2	5	8	4	8	7	6	7	6	6	4	6	5	5	7	7
CNDP2_HUMAN	11	11	10.96	0.00176154	1.12509	Phase IIIC	Phase I	Cytosolic non-specific dipeptidase OS=Homo sapiens GN=CNDP2 PE=1 SV=2	22729	22985.6	20970.4	24569	25119.4	24766.6	22585.7	22657.5	23958.1	24243.9	23856.1	24480.9	25131.1	24837.6	25057.6	9	10	10	12	10	8	11	10	8	14	9	10	12	12	10
TRAP1_HUMAN	12	9	11.872	0.0017861	1.18015	Phase IIA	Phase IIIC	Heat shock protein 75 kDa, mitochondrial OS=Homo sapiens GN=TRAP1 PE=1 SV=3	15727	15225.8	13780.2	16661.5	16718.8	16378.4	15226.8	15647.9	15239.8	15513.5	16725.6	16209.7	13882.1	14138.4	14142.4	6	7	5	7	11	8	6	8	7	6	5	7	6	7	7
UGDH_HUMAN	7	7	6.979	0.00179115	1.1519	Phase IIIB	Phase I	UDP-glucose 6-dehydrogenase OS=Homo sapiens GN=UGDH PE=1 SV=1	8841.87	9005.4	8844.27	9537.63	9656.86	8876.49	8981.82	9125.26	9404.64	10607.9	9912.97	10225	9469.13	9115.66	9093.85	8	7	7	12	10	9	6	9	10	11	10	11	9	7	10
HSP72_HUMAN	12	3	11.956	0.00180217	1.32485	Phase I	Phase IIIB	Heat shock-related 70 kDa protein 2 OS=Homo sapiens GN=HSPA2 PE=1 SV=1	6900.26	5686.6	6522.09	5121.8	5201.51	4721.35	6100.47	6157.91	6209.63	4752.42	4768.24	4902.81	4177.32	5314.08	5054.19	2	2	3	2	3	2	3	2	4	2	4	1	2	3	2
HNRL2_HUMAN	3	3	2.988	0.00180587	1.40066	Phase IIA	Phase I	Heterogeneous nuclear ribonucleoprotein U-like protein 2 OS=Homo sapiens GN=HNRNPUL2 PE=1 SV=1	2443.06	2984.13	2663.1	3566.14	3777.9	3987.71	3645.95	3640.62	3460.59	3260.88	2638.83	3231.8	3065.17	3129.64	3150	3	2	3	4	3	5	2	4	3	3	3	2	2	2	4
RALA_HUMAN	2	2	1.994	0.00181173	1.40965	Phase IIA	Phase I	Ras-related protein Ral-A OS=Homo sapiens GN=RALA PE=1 SV=1	1917.57	2035.14	1823.82	2396.77	2776.1	2970.04	2016.08	2121.47	1997.94	2421.8	2538.41	2366.93	2005.53	1993.36	2423.85	2	2	2	3	3	1	2	2	1	2	2	2	2	3	2
PSB4_HUMAN	5	5	4.958	0.00182531	1.25169	Phase IIIB	Phase IIIC	Proteasome subunit beta type-4 OS=Homo sapiens GN=PSMB4 PE=1 SV=4	8284.34	7259.54	6994.54	8072.07	8458.69	8356.75	7440.52	6811.18	7142.69	8497.12	9382.77	8330.37	6930.15	7001.53	7008.22	1	2	2	2	2	3	1	2	3	4	3	2	2	2	3
DC1I2_HUMAN	2	2	1.994	0.00187133	1.71004	Phase IIIA	Phase IIA	Cytoplasmic dynein 1 intermediate chain 2 OS=Homo sapiens GN=DYNC1I2 PE=1 SV=3	520.213	579.413	546.451	468.921	424.02	324.959	705.301	587.755	789.608	481.718	491.638	437.812	477.144	422.572	408.621	1	2	2	2	2	2	2	3	3	1	0	2	3	2	1
SYVC_HUMAN	6	6	5.953	0.00187893	1.61912	Phase IIA	Phase IIIB	Valine--tRNA ligase OS=Homo sapiens GN=VARS PE=1 SV=4	3079.31	3198.86	3039.47	3834.99	3946.62	3556.05	3896.55	3745.01	3455.14	2819.07	1804.02	2379.28	3147.65	2910.59	3293.61	4	0	3	5	5	2	3	2	2	2	2	4	3	3	3
RNPS1_HUMAN	3	3	2.984	0.00192026	1.19277	Phase IIA	Phase IIIB	RNA-binding protein with serine-rich domain 1 OS=Homo sapiens GN=RNPS1 PE=1 SV=1	4584.39	4676.61	4767.91	5505.63	5037.04	5653.59	4730.17	4371.18	4621.05	4543.12	4313.38	4722.16	5206.42	5339.9	4907.18	3	4	5	4	5	4	5	4	4	5	3	4	4	4	3
LMAN1_HUMAN	3	3	2.957	0.00206777	1.31444	Phase I	Phase IIIB	Protein ERGIC-53 OS=Homo sapiens GN=LMAN1 PE=1 SV=2	7624.13	8221.46	7554.33	6023.12	5679.76	6197.15	6794.46	8263.59	6572.19	6246.88	5578.08	5977.23	6476.71	6504.59	6489.7	0	1	1	2	2	1	3	3	2	1	1	3	2	4	2
CISD1_HUMAN	2	2	1.993	0.002085	1.23084	Phase IIIA	Phase I	CDGSH iron-sulfur domain-containing protein 1 OS=Homo sapiens GN=CISD1 PE=1 SV=1	2219.22	2202.57	2161.2	2334.9	2376.1	2358.62	2939.72	2467.86	2694.99	2257.12	2113.87	2300.86	2086.86	2229.83	2289.84	2	2	3	2	3	0	1	1	2	1	1	4	3	2	1
LKHA4_HUMAN	8	8	7.974	0.00221761	1.10655	Phase IIIB	Phase IIIA	Leukotriene A-4 hydrolase OS=Homo sapiens GN=LTA4H PE=1 SV=2	16623.9	16620.7	16521.1	16735.9	16831.1	15785.6	16480.3	15971.1	15721.2	17746.2	17938.3	17621	17439.8	16660.6	17028.3	7	7	6	8	10	8	7	4	8	7	8	10	11	8	7
PA1B3_HUMAN	3	2	2.991	0.00223926	1.3198	Phase IIIB	Phase IIIA	Platelet-activating factor acetylhydrolase IB subunit gamma OS=Homo sapiens GN=PAFAH1B3 PE=1 SV=1	1665.03	1297.52	1325.85	1616.02	1554.85	1495.69	1168.73	1151.05	1265.79	1619.83	1543.15	1569.25	1261.97	1280.82	1299.22	3	2	2	3	2	2	2	3	3	4	3	4	2	3	2
LAP2B_HUMAN;LAP2A_HUMAN	6	6	5.977	0.00229993	1.14718	Phase I	Phase IIA	Lamina-associated polypeptide 2, isoforms beta/gamma OS=Homo sapiens GN=TMPO PE=1 SV=2	9087.72	8710.91	8387.32	7342.98	7923.19	7560.22	7993.67	8309.82	8021.66	7867.67	7952.57	7712.81	8436.19	8527.44	8059.65	3	6	6	7	4	5	7	7	7	6	6	7	5	3	4
LTOR1_HUMAN	3	3	2.991	0.00230299	1.71949	Phase IIA	Phase IIIA	Ragulator complex protein LAMTOR1 OS=Homo sapiens GN=LAMTOR1 PE=1 SV=2	2484.31	2157.83	2096.79	2833.24	2874.3	2567.2	1326.72	1736.24	1749.37	2356.91	1565.43	1889.67	2793.34	2404.3	2661.86	3	1	2	3	1	2	2	3	2	3	1	3	2	3	5
SYFA_HUMAN	5	5	4.985	0.00232528	1.25527	Phase IIA	Phase IIIC	Phenylalanine--tRNA ligase alpha subunit OS=Homo sapiens GN=FARSA PE=1 SV=3	3002.84	2805.4	3070.27	3670.28	3557.85	3890.07	3315.62	3133.07	3135.19	2823.94	2864.38	3261.58	3173.17	2855.25	2828.81	7	4	4	6	6	4	4	6	4	4	5	3	3	6	2
LRC59_HUMAN	4	4	3.988	0.00235037	1.15094	Phase IIIC	Phase I	Leucine-rich repeat-containing protein 59 OS=Homo sapiens GN=LRRC59 PE=1 SV=1	7376.39	7252.68	6941.92	7594.12	7599.35	7009.98	8327.82	7885.17	8135.89	7720.71	7006.97	6996.49	8117.38	8388.87	8320.76	3	5	3	2	3	2	4	4	4	1	3	4	3	4	3
COFA1_HUMAN	3	3	2.984	0.00243173	1.81093	Phase I	Phase IIIA	Collagen alpha-1(XV) chain OS=Homo sapiens GN=COL15A1 PE=1 SV=2	1999.29	1579.23	1218.64	1198.2	1040.56	1051.57	854.205	817.749	977.057	1382.69	1432.75	1565.39	1200.2	1168.55	984.233	4	2	2	3	3	2	2	2	2	3	2	4	2	2	1
GLU2B_HUMAN	10	10	9.944	0.00250079	1.10061	Phase I	Phase IIA	Glucosidase 2 subunit beta OS=Homo sapiens GN=PRKCSH PE=1 SV=2	34310.1	34792.6	35091.5	31798.7	30583.8	32287.3	33999.4	33588.9	32701.6	31815.5	33197.8	31919.8	33507.5	35871.5	34587.6	10	12	10	16	12	13	13	14	15	12	13	17	15	13	14
NTPCR_HUMAN	2	2	1.994	0.00254298	1.87886	Phase IIA	Phase IIIA	Cancer-related nucleoside-triphosphatase OS=Homo sapiens GN=NTPCR PE=1 SV=1	719.641	739.283	587.698	1097.14	1088.87	955.557	436.814	695.397	539.845	703.146	597.951	743.246	596.886	690.256	546.007	0	0	1	1	1	0	0	1	1	0	1	0	1	2	0
HPRT_HUMAN	4	3	3.952	0.0025979	1.27821	Phase IIIC	Phase IIIA	Hypoxanthine-guanine phosphoribosyltransferase OS=Homo sapiens GN=HPRT1 PE=1 SV=2	5944.11	5662.56	5255.74	5310.89	5416.26	5113.99	4566.14	4721.32	4384.41	5208.66	4166.63	4509.67	6143.16	5549.53	5782.82	3	5	2	3	2	2	3	3	5	3	2	2	3	2	1
TBCA_HUMAN	4	4	3.988	0.00261791	1.27727	Phase IIA	Phase IIIC	Tubulin-specific chaperone A OS=Homo sapiens GN=TBCA PE=1 SV=3	5291.07	4394.5	4842.69	4755.02	5056.47	5388.76	5121.07	4778.8	5005.6	4696.81	5270.67	5009.64	4040.91	3875.44	3984.22	5	5	6	5	2	7	7	5	5	5	9	5	2	3	4
DLRB1_HUMAN	4	4	3.981	0.00270181	1.13722	Phase I	Phase IIA	Dynein light chain roadblock-type 1 OS=Homo sapiens GN=DYNLRB1 PE=1 SV=3	9534.18	9684.72	9845.64	8589.18	8046.86	8921.49	8742.87	9105.83	9355.4	9299.34	9576.56	9428.27	8725.33	8962.72	8832.93	6	6	7	5	9	6	4	7	7	6	5	6	5	6	7
PSMD6_HUMAN	2	2	1.994	0.00271377	1.49395	Phase IIIA	Phase I	26S proteasome non-ATPase regulatory subunit 6 OS=Homo sapiens GN=PSMD6 PE=1 SV=1	799.242	595.415	738.31	981.823	960.063	1073.72	1059.54	1015.25	1111.75	919.582	904.477	934.665	957.23	746.166	829.523	1	2	1	2	2	2	3	2	3	1	2	2	2	3	3
DNPEP_HUMAN	3	3	2.919	0.00271434	1.2858	Phase IIIA	Phase IIIC	Aspartyl aminopeptidase OS=Homo sapiens GN=DNPEP PE=1 SV=1	2035.91	2000.72	1947.84	1979.04	1878.24	1820.39	2229.88	2104.47	1944.06	2022.27	2123.13	1898.44	1585.66	1778.72	1518.52	3	1	2	2	3	2	3	2	2	3	2	2	2	3	3
FKB10_HUMAN	2	2	1.992	0.00284266	1.35897	Phase IIIC	Phase IIIA	Peptidyl-prolyl cis-trans isomerase FKBP10 OS=Homo sapiens GN=FKBP10 PE=1 SV=1	1367.74	1380.91	1405.61	1308.99	1055.91	1366.1	1161.46	1128.91	1098.71	1305.86	1356.89	1455.99	1589.53	1520.18	1495.97	1	0	0	1	1	2	0	0	1	1	1	0	0	2	1
1433B_HUMAN	14	8	13.929	0.00288559	1.21416	Phase IIIA	Phase I	14-3-3 protein beta/alpha OS=Homo sapiens GN=YWHAB PE=1 SV=3	26163.4	25539.7	26368.4	28452.2	27783.1	28548.3	30527.6	32238.5	32025.2	29438.9	26844.1	29623.3	23991.7	27645.7	27382.1	6	5	6	7	7	11	10	7	5	6	6	7	8	8	9
CAR16_HUMAN	2	2	1.994	0.00308261	1.30613	Phase IIIA	Phase IIA	Caspase recruitment domain-containing protein 16 OS=Homo sapiens GN=CARD16 PE=1 SV=1	2303	2174.83	2304.96	1982.64	1925.47	1788.24	2303.36	2592.42	2544.41	1935.34	2250.78	2005.03	2174.25	1905.05	1889.17	2	2	3	3	2	2	4	4	2	3	2	3	2	2	4
SEPT2_HUMAN	10	9	9.945	0.00314983	1.16672	Phase I	Phase IIIA	Septin-2 OS=Homo sapiens GN=SEPT2 PE=1 SV=1	14293	14390.6	14179	13539.4	13638.5	13926.7	12607.1	11758.4	12372.1	12982.4	13935.5	13614.6	14007.2	14245.6	12852.2	12	7	7	10	6	14	9	5	12	11	11	5	7	9	8
TPM3_HUMAN	12	3	11.917	0.00334763	1.12583	Phase IIIB	Phase I	Tropomyosin alpha-3 chain OS=Homo sapiens GN=TPM3 PE=1 SV=2	17304.8	17353.5	18263	17614.3	17425.6	18426.3	18158.8	19442.3	18100.7	19649.8	20030.8	19899.8	17923.5	17771.3	18602.2	5	7	6	5	5	5	7	7	7	9	6	6	7	7	6
IF2G_HUMAN;IF2GL_HUMAN	4	4	3.987	0.00355737	1.219	Phase IIA	Phase IIIA	Eukaryotic translation initiation factor 2 subunit 3 OS=Homo sapiens GN=EIF2S3 PE=1 SV=3	5606.02	5713.02	5099.79	5605.99	5278.22	5801.7	4257.23	4895.55	4535.41	5178.95	4910.22	5081.8	4770.79	4954.51	4496.31	3	2	3	3	3	3	3	5	4	3	3	3	3	4	4
SYDC_HUMAN	5	3	4.985	0.0035882	1.23062	Phase IIIA	Phase IIIC	Aspartate--tRNA ligase, cytoplasmic OS=Homo sapiens GN=DARS PE=1 SV=2	6643.62	6102.64	6095.57	6515.92	6789.98	7245.99	7926.84	7945.18	6899.35	6333.83	6468.3	6582.34	6169.75	6325.63	6008.63	4	1	3	5	4	4	4	4	3	4	4	3	4	2	5
GGH_HUMAN	7	7	6.899	0.00358918	1.23743	Phase IIIA	Phase IIIC	Gamma-glutamyl hydrolase OS=Homo sapiens GN=GGH PE=1 SV=2	15456.8	14203.2	14163.3	14520.8	15571.3	14357.5	16153.7	16596.4	16416.5	14996	13452.3	15377	13354.7	13601.9	12776.5	4	5	3	5	5	6	5	6	5	5	5	5	6	4	6
SRP09_HUMAN	2	2	1.987	0.00371765	1.27326	Phase IIIC	Phase IIIA	Signal recognition particle 9 kDa protein OS=Homo sapiens GN=SRP9 PE=1 SV=2	9756.92	9744.23	10030.7	9994.29	9973.6	10580	8372.12	8168.28	8071.58	10304.1	8117.22	9099.08	10103.4	10967.3	10266.7	3	3	3	4	5	3	3	2	3	4	2	4	3	3	3
VILI_HUMAN	16	13	15.808	0.00372978	1.20251	Phase IIA	Phase IIIB	Villin-1 OS=Homo sapiens GN=VIL1 PE=1 SV=4	11859.7	12638.5	11818.4	12830.2	12688.3	14155.3	13443.3	14017.2	12204.9	10944.6	11004.9	11042.9	11677.5	12226	11285.1	8	6	7	8	9	12	12	12	10	8	9	8	8	6	4
RUVB1_HUMAN	5	5	4.956	0.00375315	1.27977	Phase IIIA	Phase IIIB	RuvB-like 1 OS=Homo sapiens GN=RUVBL1 PE=1 SV=1	4386.11	4495.57	4685.72	4666.96	4639.65	4769.24	4588.63	5095.11	5282.29	3961.05	3945.4	3787.86	5190.18	4464.95	4383.06	1	3	2	5	4	5	3	4	4	1	1	2	2	3	2
MARE1_HUMAN	4	4	3.981	0.00387588	1.25962	Phase I	Phase IIIA	Microtubule-associated protein RP/EB family member 1 OS=Homo sapiens GN=MAPRE1 PE=1 SV=3	8134.72	8144.93	8731.06	6795.98	7602.32	7137.22	7072.38	6227.52	6555.88	7707.03	7298.75	6919.47	7655.65	7202.5	7170.32	3	3	6	2	6	4	7	3	6	4	5	3	4	3	6
PICAL_HUMAN	3	1	2.991	0.00390418	1.60154	Phase IIIC	Phase IIIA	Phosphatidylinositol-binding clathrin assembly protein OS=Homo sapiens GN=PICALM PE=1 SV=2	466.805	383.145	487.619	443.711	519.518	532.972	378.985	440.6	438.816	531.062	430.89	487.545	574.903	700.935	739.546	0	0	1	2	1	1	1	1	1	1	1	2	2	2	2
ARK72_HUMAN	5	3	4.985	0.003939	1.24047	Phase I	Phase IIIA	Aflatoxin B1 aldehyde reductase member 2 OS=Homo sapiens GN=AKR7A2 PE=1 SV=3	4737.35	5017.23	4653.18	4494.4	4112.82	4259.44	3648.97	4143.53	3822.25	4234.9	3671.59	4283.82	4704.82	4566.9	4593.11	1	1	2	2	3	4	1	2	1	1	1	4	3	4	2
VTDB_HUMAN	4	4	3.866	0.00404578	1.15304	Phase IIIB	Phase I	Vitamin D-binding protein OS=Homo sapiens GN=GC PE=1 SV=1	4801.21	4855.4	4827.06	5010.95	4947.4	4851.39	4915.53	5224.97	5157.54	5812.53	5364.1	5523.56	4898.82	5397.39	5331.3	1	2	3	2	3	4	2	2	4	5	4	3	4	3	5
DECR_HUMAN	6	5	5.915	0.00418063	1.09512	Phase IIIC	Phase I	2,4-dienoyl-CoA reductase, mitochondrial OS=Homo sapiens GN=DECR1 PE=1 SV=1	6598.2	6882.73	6961.39	7291.11	7540.92	7520.29	7161.03	7304.96	6788.53	6922.69	6900.14	7025.7	7258.1	7604.25	7524.39	5	5	5	6	5	5	6	6	5	4	5	6	8	8	8
HEXA_HUMAN	7	5	6.897	0.00418358	1.34991	Phase IIIB	Phase I	Beta-hexosaminidase subunit alpha OS=Homo sapiens GN=HEXA PE=1 SV=2	2762.72	3716.56	3080.94	3805.67	3222.33	3470.25	3027.89	3555.97	3125.48	4307.06	4459.02	4139.38	4054.97	4438.38	4090.93	2	1	3	3	4	3	3	3	2	4	3	3	4	3	4
APOL2_HUMAN	2	2	1.994	0.00431478	1.43685	Phase IIIB	Phase IIIA	Apolipoprotein L2 OS=Homo sapiens GN=APOL2 PE=1 SV=1	850.87	805.869	812.226	826.107	776.048	813.402	729.875	665.437	694.645	1023.51	870.601	1108.86	640.462	780.558	817.277	0	0	1	1	2	1	1	0	1	2	3	2	2	2	2
HNRH1_HUMAN	13	3	12.885	0.00438636	1.15661	Phase IIIA	Phase IIIB	Heterogeneous nuclear ribonucleoprotein H OS=Homo sapiens GN=HNRNPH1 PE=1 SV=4	8071.22	8339.18	8558.87	8802.77	8251.9	9335.61	9053.29	9190.36	8594.06	7600.88	7782.69	7820.17	8446.51	8405.18	8611.09	0	2	1	3	3	2	0	0	0	2	1	1	2	4	1
ERF1_HUMAN	4	3	3.988	0.00445133	1.30347	Phase I	Phase IIIC	Eukaryotic peptide chain release factor subunit 1 OS=Homo sapiens GN=ETF1 PE=1 SV=3	1311.75	1135.36	1348.57	1178.99	1268.3	1108.43	1059.3	998.017	1042.53	1148.44	1193.23	1049.97	1038.05	931.148	942.781	2	2	4	4	1	1	2	3	2	3	4	3	3	3	2
TRXR1_HUMAN	3	3	2.962	0.00468372	1.42193	Phase IIIC	Phase I	Thioredoxin reductase 1, cytoplasmic OS=Homo sapiens GN=TXNRD1 PE=1 SV=3	2060.15	2068.29	1736.39	2422.5	2390.06	2482.02	2290.87	2457.2	1917.37	2333.75	2411.89	2301.42	2537.44	2957.49	2844.46	2	1	1	3	1	2	2	3	2	2	1	2	2	3	2
THIO_HUMAN	3	2	2.991	0.00555214	1.20938	Phase IIA	Phase I	Thioredoxin OS=Homo sapiens GN=TXN PE=1 SV=3	17150.2	18683.2	20128.3	21579.1	22155.2	23944.5	22099.8	21518.9	21105.9	20697.5	22554.3	21617.7	19941.1	20141	20384.9	4	4	4	4	4	3	4	4	3	3	4	4	3	3	3
GLOD4_HUMAN	5	5	4.985	0.00565263	1.23961	Phase IIA	Phase IIIB	Glyoxalase domain-containing protein 4 OS=Homo sapiens GN=GLOD4 PE=1 SV=1	7424.63	7401.4	7923.06	7723.92	8486.63	7632.63	6881.76	7451.41	7632.9	6664.8	6636.46	5933.09	7151.68	7577.31	7057.14	5	4	5	5	3	7	7	5	6	4	5	4	6	5	5
LRRF1_HUMAN	4	4	3.988	0.00565746	1.24752	Phase I	Phase IIIA	Leucine-rich repeat flightless-interacting protein 1 OS=Homo sapiens GN=LRRFIP1 PE=1 SV=2	2360.22	2117.32	2392.64	1999.33	2000.4	1868.23	1939.5	1841.38	1726.2	1883.56	1987.94	1820.25	1971.65	1872.99	2115.61	1	0	2	0	1	1	3	2	1	3	0	1	3	4	2
DDX3X_HUMAN	8	2	7.916	0.00583666	1.31833	Phase IIIA	Phase I	ATP-dependent RNA helicase DDX3X OS=Homo sapiens GN=DDX3X PE=1 SV=3	1396.44	1381.54	1271.43	1586.72	1644.7	1596.24	1681.9	1714.66	1941.93	1715.46	1398.49	1461.71	1527.33	1361.21	1370.45	1	3	2	4	2	3	1	3	3	3	2	3	5	2	3
ADT1_HUMAN	7	2	6.925	0.00591824	1.16891	Phase IIA	Phase IIIB	ADP/ATP translocase 1 OS=Homo sapiens GN=SLC25A4 PE=1 SV=4	5197.88	5556.92	5514.37	5712.89	5791.28	6350.81	5438.92	5572.14	5545.64	5225.46	4965.01	5084.41	5979.04	5500.12	5667.49	1	2	1	1	1	2	1	2	1	1	1	1	2	2	2
CAND1_HUMAN	6	6	5.982	0.00620714	1.41966	Phase IIIA	Phase IIIB	Cullin-associated NEDD8-dissociated protein 1 OS=Homo sapiens GN=CAND1 PE=1 SV=2	3860.63	3198.51	3020.39	3711.01	3818.69	3416.04	4277.39	3788.21	4482.94	3117.39	2726.32	2995.39	3640.34	3354.03	3253.34	4	3	3	5	6	4	2	3	5	4	4	4	2	4	4
U5S1_HUMAN	3	2	2.991	0.00626558	1.20615	Phase IIIB	Phase IIIA	116 kDa U5 small nuclear ribonucleoprotein component OS=Homo sapiens GN=EFTUD2 PE=1 SV=1	1898.64	2199.74	1982.99	2096.01	1916.91	2226.08	1889.66	1918.41	1865.92	2243.49	2253.15	2347.03	2278.94	2372.63	2178.7	2	1	1	1	1	1	1	1	1	2	0	1	0	2	2
CADH1_HUMAN	3	3	2.894	0.00631476	1.35048	Phase I	Phase IIIB	Cadherin-1 OS=Homo sapiens GN=CDH1 PE=1 SV=3	1977.28	1804.12	1832.36	1590.61	1683.85	1475.65	1743.34	1946.36	1727.26	1442.33	1476.61	1237.93	1902.81	1578.1	1598.58	2	3	2	0	2	3	2	1	1	2	2	2	2	3	2
IF4A2_HUMAN	11	4	10.906	0.00661743	1.23156	Phase IIIB	Phase IIIC	Eukaryotic initiation factor 4A-II OS=Homo sapiens GN=EIF4A2 PE=1 SV=2	6129.92	6530.73	6182.31	6667.53	6810.22	5937.51	6638.87	5628.3	5940.2	7250.57	7364.73	7095.97	5966.85	5816.5	5845.79	2	2	3	4	3	4	2	5	2	3	1	3	2	3	2
FBLN1_HUMAN	7	6	6.91	0.00675959	1.2093	Phase IIA	Phase IIIA	Fibulin-1 OS=Homo sapiens GN=FBLN1 PE=1 SV=4	7025.59	7315.47	7418.73	7262.47	7419.21	8187.55	6620.98	6243.45	6046.77	6713.56	6254.67	7188.7	6779.65	6743.86	6861.29	3	4	2	4	4	3	5	4	3	4	5	3	3	4	3
RAP1B_HUMAN	6	1	5.982	0.00693739	1.21274	Phase IIA	Phase IIIC	Ras-related protein Rap-1b OS=Homo sapiens GN=RAP1B PE=1 SV=1	3928.21	3795.56	3674.6	4171.87	4563.42	4549.37	3756.54	3809.2	3784.45	3958.42	4347.09	4296.02	3272.89	3831.92	3849.46	2	3	2	2	2	2	2	3	1	3	2	1	1	2	2
F120A_HUMAN	2	2	1.994	0.00724608	1.29202	Phase I	Phase IIIB	Constitutive coactivator of PPAR-gamma-like protein 1 OS=Homo sapiens GN=FAM120A PE=1 SV=2	1499.2	1468.61	1347.05	1333.55	1392.37	1327.78	1209.32	1044.47	1195.54	1298.52	1059.17	981.943	1453.23	1373.32	1365.9	2	2	0	1	2	1	2	3	1	0	1	1	2	2	2
PSMF1_HUMAN	2	2	1.994	0.00725242	1.43086	Phase IIIC	Phase IIIB	Proteasome inhibitor PI31 subunit OS=Homo sapiens GN=PSMF1 PE=1 SV=2	5387.6	5280.76	5132.86	5699.05	5353.5	4708.8	4689.77	4000.54	3836.52	4437.62	3056.55	4088.93	5726.01	5600.77	5247.01	2	2	3	2	3	2	3	2	4	2	1	3	3	2	2
S10A8_HUMAN	3	3	2.978	0.00735754	1.12834	Phase IIA	Phase IIIC	Protein S100-A8 OS=Homo sapiens GN=S100A8 PE=1 SV=1	40921.3	37379.8	36342	42802.1	43827.9	41587.2	40289.5	41403.8	41081.2	42548.4	43582.2	41958.7	40227.5	36579.8	36826.7	4	3	3	5	3	5	8	3	4	4	3	3	4	3	2
RU2A_HUMAN	2	1	1.994	0.00764672	1.4945	Phase I	Phase IIIA	U2 small nuclear ribonucleoprotein A' OS=Homo sapiens GN=SNRPA1 PE=1 SV=2	1860.91	1865.4	1675.52	1614.69	1842.65	1772.7	1155.8	1271.84	1186.84	1673.59	1534.53	1449.05	1348.55	2036.53	1613.34	2	1	2	2	1	2	2	1	2	1	2	1	2	2	2
EFHD2_HUMAN;EFHD1_HUMAN	6	6	5.982	0.00766676	1.20783	Phase IIIB	Phase IIA	EF-hand domain-containing protein D2 OS=Homo sapiens GN=EFHD2 PE=1 SV=1	12103	13076.1	11845.2	10994.8	11199.6	10001.3	11605.8	11771.1	12666	13323.5	12817.3	12746	12732.2	11639.7	11990	7	7	6	7	5	7	5	7	5	7	5	7	7	6	5
PRS4_HUMAN	5	3	4.905	0.00773032	1.27816	Phase IIIA	Phase IIIC	26S protease regulatory subunit 4 OS=Homo sapiens GN=PSMC1 PE=1 SV=1	2109.67	1712.56	1910.74	2280.33	1940.52	2275.91	2336.08	2239.33	2263.27	1961.17	2143.18	2101.82	1785.01	1804.21	1761.21	2	2	1	2	1	2	2	1	2	3	3	3	2	2	2
SEPT7_HUMAN	3	2	2.982	0.00783727	1.35546	Phase IIIC	Phase I	Septin-7 OS=Homo sapiens GN=SEPT7 PE=1 SV=2	1189.6	933.229	1165.26	1332.76	1112.54	1250.68	1471.12	1520.68	1423.78	1290.02	1227.76	1473.47	1541.45	1399.73	1515.71	0	1	1	2	1	2	1	2	2	1	1	2	1	3	1
TX1B3_HUMAN	2	2	1.994	0.00791051	1.26759	Phase IIA	Phase IIIA	Tax1-binding protein 3 OS=Homo sapiens GN=TAX1BP3 PE=1 SV=2	4495.63	3969.08	3600.24	4382.01	4893.3	4533	3448.34	3703.29	3741.72	3725.07	3798.9	3808.82	3949.66	3953.04	4181.24	4	4	3	4	4	5	6	5	2	5	5	3	4	5	4
RL7A_HUMAN	8	7	7.954	0.00793564	1.14662	Phase IIA	Phase IIIC	60S ribosomal protein L7a OS=Homo sapiens GN=RPL7A PE=1 SV=2	37651.2	33248.5	34038.6	38374.6	39584.4	39218.5	37547.1	37836.4	36782.6	36235.8	36927.9	33841.8	34314.2	34147.4	33732.2	12	12	14	15	9	14	12	11	14	10	9	12	13	12	11
CPSF6_HUMAN	3	3	2.991	0.00794236	1.28484	Phase I	Phase IIIC	Cleavage and polyadenylation specificity factor subunit 6 OS=Homo sapiens GN=CPSF6 PE=1 SV=2	2626.94	2333.44	2500.66	2210.38	2577.86	2413.07	2093.65	2053.78	2313.16	2120.56	2082.26	2449.91	1871.89	1974.27	1960.82	3	3	3	5	3	3	3	4	2	3	2	1	4	3	4
BAP31_HUMAN	4	4	3.988	0.00805858	1.14651	Phase IIIC	Phase IIA	B-cell receptor-associated protein 31 OS=Homo sapiens GN=BCAP31 PE=1 SV=3	6904.13	7571.26	7724.78	7228.38	7337.4	7187.39	8376.19	8445.48	7523.96	7158.77	7538.84	7258.21	8563.58	8055.79	8320.89	4	3	4	3	1	2	4	3	4	3	2	3	5	4	4
SYFB_HUMAN	3	3	2.991	0.00813755	1.21071	Phase IIA	Phase I	Phenylalanine--tRNA ligase beta subunit OS=Homo sapiens GN=FARSB PE=1 SV=3	2070.39	2037.91	1872.86	2477.91	2297.59	2465.92	2049.29	2160.27	2025.3	2048.56	2305.12	2028.36	2368.87	2158.63	2237.95	2	2	2	2	2	3	2	2	2	2	3	1	2	2	3
GBB1_HUMAN;GBB4_HUMAN	2	1	1.994	0.0083486	1.14164	Phase IIIC	Phase IIIA	Guanine nucleotide-binding protein G(I)/G(S)/G(T) subunit beta-1 OS=Homo sapiens GN=GNB1 PE=1 SV=3	7581.75	7847.01	7478.7	8394.15	7694.31	8198.82	7272.87	7456.36	7216.67	7488.24	7413.54	8151.81	8617.44	8208.29	8228.59	3	3	4	3	3	3	4	4	3	2	4	4	3	3	5
RALY_HUMAN	5	4	4.927	0.00845216	1.26991	Phase IIA	Phase IIIB	RNA-binding protein Raly OS=Homo sapiens GN=RALY PE=1 SV=1	5758.91	5730.23	5413.49	6809.03	6553.52	7418.56	6111.14	6171.83	6438.12	5351.45	5345.34	5667.42	7138	5892.46	5745.34	3	5	4	4	4	3	4	4	4	3	4	3	4	7	3
CAPR1_HUMAN	5	3	4.97	0.00863406	1.49057	Phase IIA	Phase I	Caprin-1 OS=Homo sapiens GN=CAPRIN1 PE=1 SV=2	1385.82	1613.64	1294.93	2027.38	2047.02	2326.7	1427.24	1738.45	1948.54	1262.99	1391.38	1664.52	1510.57	1646.93	1605.09	2	2	2	3	4	4	3	2	3	2	1	3	2	4	2
SYSC_HUMAN	4	4	3.937	0.00882054	1.20714	Phase IIIA	Phase IIIC	Serine--tRNA ligase, cytoplasmic OS=Homo sapiens GN=SARS PE=1 SV=3	4490.4	4990.97	4152.65	4773.26	4798.86	4755.34	5297.31	5016.87	5163.19	4784.57	4819.27	4630.06	4317.68	4067.42	4436.38	5	4	5	3	4	5	4	5	6	5	6	6	4	7	5
UBP5_HUMAN	8	7	7.954	0.00889683	1.17555	Phase IIA	Phase IIIB	Ubiquitin carboxyl-terminal hydrolase 5 OS=Homo sapiens GN=USP5 PE=1 SV=2	5348.2	5352.15	4923.8	5693.95	5724.52	5591.96	4745.9	4887.12	5052.01	5057.61	4865.41	4547.12	5073.59	4539.71	5128.69	5	4	2	3	3	5	3	6	4	2	2	5	4	5	3
NDUS3_HUMAN	5	4	4.985	0.00938626	1.23774	Phase IIIB	Phase IIIC	NADH dehydrogenase [ubiquinone] iron-sulfur protein 3, mitochondrial OS=Homo sapiens GN=NDUFS3 PE=1 SV=1	3357.64	3105.85	3012.11	3363.13	3700.75	3298.55	3379.54	3399.6	3315.08	4040.42	3988.09	3411.52	3069.96	2993.03	3179.71	1	2	2	3	2	4	3	5	2	4	3	3	2	4	4
CFAB_HUMAN	4	4	3.988	0.00938988	1.32351	Phase IIIB	Phase IIIA	Complement factor B OS=Homo sapiens GN=CFB PE=1 SV=2	4177.88	4965.92	4388.76	5069.73	4612.13	5016.66	3738.8	4279.48	4818.1	5810.52	5870.56	5308.01	5167.57	5131.12	5759.84	2	2	2	3	5	4	2	3	3	4	5	2	3	6	2
HS105_HUMAN	3	3	2.991	0.00939703	1.21578	Phase IIA	Phase IIIB	Heat shock protein 105 kDa OS=Homo sapiens GN=HSPH1 PE=1 SV=1	3505.93	3076.71	3049.01	3681.18	3871.79	3628.32	3285.24	3497.57	3670.82	2941.55	3113.48	3141.81	3316.81	2973.6	3282.58	4	3	4	4	2	3	3	3	4	3	2	2	4	3	4
CLPP_HUMAN	3	3	2.99	0.00966917	1.21897	Phase IIIC	Phase IIIB	Putative ATP-dependent Clp protease proteolytic subunit, mitochondrial OS=Homo sapiens GN=CLPP PE=1 SV=1	1711.45	1715.76	1499.76	1444.05	1319.09	1510.31	1456.15	1496.54	1552.65	1332.04	1312.03	1485.47	1610.7	1767.76	1655.34	3	2	2	1	1	3	3	1	3	2	1	3	3	3	3
COCA1_HUMAN	13	11	12.898	0.00982086	1.14446	Phase I	Phase IIA	Collagen alpha-1(XII) chain OS=Homo sapiens GN=COL12A1 PE=1 SV=2	10571.5	9537.82	10179.3	8819	8756.29	8890.02	9238.65	8775.72	8889.17	10846.9	9113.49	10291.4	9018.91	8891.61	8772.84	5	7	7	6	8	4	6	5	4	7	7	8	7	8	6
SRPRB_HUMAN	4	4	3.981	0.01	1.27932	Phase I	Phase IIIB	Signal recognition particle receptor subunit beta OS=Homo sapiens GN=SRPRB PE=1 SV=3	3626.61	3267.69	2776.9	2988.19	2722.45	2928.91	2557.8	2443.01	2620.63	2472.7	2398.74	2688.19	2571.79	2674.78	2680.11	5	2	5	2	4	5	4	2	4	5	6	4	4	4	2
ATPO_HUMAN	6	6	5.982	0.0108511	1.06322	Phase IIA	Phase IIIC	ATP synthase subunit O, mitochondrial OS=Homo sapiens GN=ATP5O PE=1 SV=1	38524.8	38138.4	38091.8	38791.2	39731.9	38984	37356.4	38165.4	38062	37925.8	36422.2	36415.3	36201.8	38061.9	36256.1	8	11	13	9	10	8	10	10	9	10	13	11	8	10	11
MCCB_HUMAN	3	3	2.991	0.0117582	1.27465	Phase IIA	Phase IIIB	Methylcrotonoyl-CoA carboxylase beta chain, mitochondrial OS=Homo sapiens GN=MCCC2 PE=1 SV=1	3555.91	3557.88	3511.28	4404.6	4033.56	4856.04	4225.08	4028.6	3499.8	3218.16	3459.85	3751.67	4014.67	4066.04	3848.8	1	1	0	4	2	1	1	4	2	0	2	3	3	2	2
BRK1_HUMAN	2	2	1.991	0.0119672	1.20711	Phase I	Phase IIA	Protein BRICK1 OS=Homo sapiens GN=BRK1 PE=1 SV=1	2478.95	2536	2520.75	2135.6	2019.71	2087.47	2056.54	2175.44	2016.99	2223.96	1910.06	2374.98	2204.94	2316.72	2179.88	0	0	1	1	0	1	1	0	1	1	1	1	2	2	1
PSD11_HUMAN	4	3	3.977	0.0120915	1.30048	Phase IIIB	Phase IIIC	26S proteasome non-ATPase regulatory subunit 11 OS=Homo sapiens GN=PSMD11 PE=1 SV=3	6089.34	5504.54	5572.02	5866.55	6514.95	6467.8	6655.47	6128.23	6576.15	6024.46	7646.85	6576.29	4774.62	5567.38	5227.38	1	0	1	2	1	2	2	1	3	1	2	2	4	2	0
NDUS1_HUMAN	7	6	6.97	0.0124902	1.1986	Phase IIIA	Phase I	NADH-ubiquinone oxidoreductase 75 kDa subunit, mitochondrial OS=Homo sapiens GN=NDUFS1 PE=1 SV=3	6056.21	6073.78	6353.28	6856.37	7209.94	6504.91	8104.48	7105.23	6944.36	6318.41	6651.94	6439.29	6847.66	6706.04	6444.06	2	3	4	3	4	3	5	5	5	2	4	3	3	2	3
ACPH_HUMAN	3	3	2.991	0.0130176	1.14485	Phase IIIB	Phase I	Acylamino-acid-releasing enzyme OS=Homo sapiens GN=APEH PE=1 SV=4	4308.31	4430.58	4199.37	4623.57	4606.7	4494.19	4036.29	4506.31	4611.86	5048.16	4780.94	4983.32	4099.87	4357.13	4489.09	1	3	1	5	4	5	2	4	3	2	3	7	2	6	3
RO60_HUMAN	2	2	1.994	0.0130583	1.31869	Phase IIA	Phase IIIA	60 kDa SS-A/Ro ribonucleoprotein OS=Homo sapiens GN=TROVE2 PE=1 SV=2	1460.19	1273.92	1107.82	1536.39	1592.74	1779.06	1257.85	1191.38	1272.81	1252.94	1405.51	1238.76	1452.02	1322.71	1379.94	2	2	1	3	2	4	2	2	2	3	2	2	4	2	1
RL26_HUMAN;RL26L_HUMAN	3	3	2.977	0.0132718	1.21775	Phase IIA	Phase IIIB	60S ribosomal protein L26 OS=Homo sapiens GN=RPL26 PE=1 SV=1	22545.2	23726.3	23892.1	24990.9	22742.2	26489.5	21351.6	22087	21055.9	18624.6	20789.5	21536.8	24072.4	22379.4	21866.3	7	6	6	6	6	6	6	7	5	5	7	6	5	6	6
PEA15_HUMAN	2	2	1.994	0.0135193	1.19355	Phase IIA	Phase IIIC	Astrocytic phosphoprotein PEA-15 OS=Homo sapiens GN=PEA15 PE=1 SV=2	1512	1596.74	1518.69	1664.09	1648.49	1502.72	1421.01	1442.82	1379.12	1532.86	1366.9	1409.22	1414.04	1389.06	1231.33	1	1	1	0	2	2	1	0	1	2	1	1	1	2	2
TIPRL_HUMAN	2	2	1.988	0.0135361	1.32035	Phase IIIC	Phase IIIB	TIP41-like protein OS=Homo sapiens GN=TIPRL PE=1 SV=2	1114.15	1305.79	1246.79	1232.95	1160.13	1246.71	1022.47	933.355	971.77	978.957	809.636	1023.43	1022.97	1350.21	1339.65	0	1	0	0	1	2	1	0	1	1	0	1	1	2	1
AATC_HUMAN	6	6	5.982	0.0145407	1.13833	Phase IIIB	Phase IIIC	Aspartate aminotransferase, cytoplasmic OS=Homo sapiens GN=GOT1 PE=1 SV=3	17559.7	18400.5	18164.4	16500.6	16410.7	17370.7	18668.1	18058.9	17369.6	18594.9	19631	18701.6	18012.6	16208.4	15788.5	6	5	6	6	7	8	5	4	6	7	7	6	6	4	6
MK01_HUMAN	5	5	4.985	0.0166096	1.09445	Phase I	Phase IIA	Mitogen-activated protein kinase 1 OS=Homo sapiens GN=MAPK1 PE=1 SV=3	16307.5	17405.5	16668.6	15141.4	14987.9	15904.5	16066.8	15875.1	16488.7	16023.7	16767.8	17061.1	16913.1	17001.2	16250.4	5	6	4	6	7	4	7	7	5	7	5	7	5	3	6
ESYT1_HUMAN	4	4	3.988	0.0166865	1.25277	Phase IIIC	Phase I	Extended synaptotagmin-1 OS=Homo sapiens GN=ESYT1 PE=1 SV=1	2020.22	2032.62	1687.2	1972.92	2016.83	1827.62	2318.05	2062.89	2168.7	2346.97	2326.83	1981.68	2410.75	2324.06	2456.13	4	3	1	3	3	3	2	3	4	3	2	2	1	2	2
IF5_HUMAN	2	2	1.994	0.0186308	1.24398	Phase IIIA	Phase I	Eukaryotic translation initiation factor 5 OS=Homo sapiens GN=EIF5 PE=1 SV=2	1749.57	1798.09	1873.77	1833.91	1766.39	2120.62	2154.87	2365.9	2223.37	2029.97	1864.97	1734.75	1844.34	2033.37	1966.27	1	2	2	1	2	1	2	2	3	3	4	2	1	2	2
SURF4_HUMAN	2	2	1.986	0.018999	1.39763	Phase IIIA	Phase IIIB	Surfeit locus protein 4 OS=Homo sapiens GN=SURF4 PE=1 SV=3	2784.46	2813.88	3245.11	3446.97	3468.97	2989.17	3853.06	4175.23	4112.99	3127.47	2327.05	3232.51	3354.71	3093.19	3716.41	0	0	0	1	1	1	1	0	1	1	0	1	0	2	0
DPY30_HUMAN	4	4	3.988	0.0199246	1.35303	Phase I	Phase IIIC	Protein dpy-30 homolog OS=Homo sapiens GN=DPY30 PE=1 SV=1	5428.69	5002.09	4555.75	4441.74	4224.98	3582.95	3836.31	3936.22	4173.64	4594.87	4476.15	3867.62	3414.23	4090.37	3571.7	6	6	6	5	4	5	5	5	4	6	3	5	6	6	5
GORS2_HUMAN	3	2	2.907	0.0207683	1.61994	Phase IIIC	Phase IIIA	Golgi reassembly-stacking protein 2 OS=Homo sapiens GN=GORASP2 PE=1 SV=3	1151.7	933.865	948.46	1139.01	1019.36	809.269	771.719	980.962	583.607	788.628	688.291	896.735	1337.66	1259.37	1187.62	2	2	1	3	2	1	2	1	1	2	2	2	2	2	3
COPG1_HUMAN	6	5	5.934	0.0209783	1.22719	Phase IIIA	Phase IIA	Coatomer subunit gamma-1 OS=Homo sapiens GN=COPG1 PE=1 SV=1	5804.63	5365.15	5008.43	4911.86	5475.43	4848.71	5998.7	6462.82	6235.99	5473.81	4468.39	5353.6	6354.77	5689.24	5766.78	2	3	4	5	4	3	5	4	5	3	4	3	4	6	4
TCPZ_HUMAN	11	8	10.96	0.0231186	1.20946	Phase IIIA	Phase IIIB	T-complex protein 1 subunit zeta OS=Homo sapiens GN=CCT6A PE=1 SV=3	8765.15	9837.32	9306.89	10779.3	9916.02	10916.8	10675.1	9775.02	11590.6	8913.35	8452.9	9125.63	9240.49	10752.8	9562.47	3	5	5	3	5	7	6	5	7	4	3	3	4	3	6
PTPA_HUMAN	3	3	2.965	0.0261131	1.26479	Phase IIIC	Phase I	Serine/threonine-protein phosphatase 2A activator OS=Homo sapiens GN=PPP2R4 PE=1 SV=3	1387.13	1581.87	1570.64	1658.57	1393.81	1631	1803.34	1770.39	1670.99	1621.31	1443.67	1706.61	2019.39	2001.64	1720.67	2	1	1	2	3	3	2	2	2	3	4	1	1	2	2
ES1_HUMAN	2	2	1.994	0.026986	1.52928	Phase IIA	Phase IIIC	ES1 protein homolog, mitochondrial OS=Homo sapiens GN=C21orf33 PE=1 SV=3	938.66	1006.02	880.35	1042.76	974.804	1074.8	879.377	734.385	831.984	856.086	679.566	881.668	500.052	703.224	818.822	1	1	1	2	1	1	1	1	2	3	2	1	1	3	1
EHD4_HUMAN	3	2	2.948	0.0276241	1.35099	Phase IIIA	Phase IIIB	EH domain-containing protein 4 OS=Homo sapiens GN=EHD4 PE=1 SV=1	1258.5	1012.88	1166.96	1080.05	1024.69	1132.22	1259.51	1266.98	1382.93	947.846	831.738	1114.16	1068.22	1157.62	1212.9	0	0	1	2	2	2	1	1	1	1	1	2	1	2	3
RAP1A_HUMAN	6	1	5.982	0.0297935	1.12132	Phase I	Phase IIIB	Ras-related protein Rap-1A OS=Homo sapiens GN=RAP1A PE=1 SV=1	5744.37	5533.86	5645.56	5092.76	5157.86	5348.43	4948.91	5576.43	5282.63	4882.01	5116.8	5093.89	4973.13	5277.41	5292.69	2	2	2	2	2	2	2	2	2	2	1	2	2	3	1
PHS_HUMAN	4	3	3.959	0.0299995	1.30275	Phase I	Phase IIIC	Pterin-4-alpha-carbinolamine dehydratase OS=Homo sapiens GN=PCBD1 PE=1 SV=2	9252.87	9834.61	9362.32	9165.37	10403.1	8627.71	8885.62	8341.49	8772.92	10719.2	9357.26	7831.65	7822.82	6599.67	7415.72	3	2	2	3	3	3	1	1	3	3	3	1	2	2	3
IF4G1_HUMAN	6	4	5.979	0.0305489	1.13889	Phase IIA	Phase IIIA	Eukaryotic translation initiation factor 4 gamma 1 OS=Homo sapiens GN=EIF4G1 PE=1 SV=4	2582.7	2659.84	2530.23	2546.88	2776.55	2575.75	2415.57	2134.4	2385.87	2255.21	2196.02	2499.41	2415.38	2553.31	2381.37	3	3	3	1	3	4	2	2	4	3	2	3	2	2	2
SNAA_HUMAN;SNAB_HUMAN	2	2	1.943	0.0336075	1.16829	Phase IIIC	Phase IIA	Alpha-soluble NSF attachment protein OS=Homo sapiens GN=NAPA PE=1 SV=3	2024.77	2160.86	1889.22	1955.7	2112.78	1875.41	2259.06	2177.38	2166.45	2183.23	1894.12	2075.71	2433.97	2238.81	2271.4	1	1	0	1	1	1	1	1	1	1	1	1	2	2	1
ELAV1_HUMAN	7	7	6.979	0.0338282	1.14429	Phase IIA	Phase IIIA	ELAV-like protein 1 OS=Homo sapiens GN=ELAVL1 PE=1 SV=2	12812.9	12148.4	11443.2	12464.2	13060.5	12906.7	10858.9	11346.9	11379.5	11286.2	12301.3	10668	12177	11556.8	12241.3	7	6	6	5	7	5	5	7	5	3	4	4	6	6	7
PCYOX_HUMAN	2	2	1.994	0.0344934	1.14436	Phase I	Phase IIIC	Prenylcysteine oxidase 1 OS=Homo sapiens GN=PCYOX1 PE=1 SV=3	3517	3632.44	3503.65	2977.07	3301.51	3361.02	3078.88	3505.31	3066.35	3504.5	3478.19	3414.85	3252.52	3026.29	3030.4	2	1	1	2	2	1	2	1	2	2	3	3	2	2	3
ETFB_HUMAN	7	7	6.965	0.0378764	1.11503	Phase IIIC	Phase IIIA	Electron transfer flavoprotein subunit beta OS=Homo sapiens GN=ETFB PE=1 SV=3	22398.9	22964.3	22377.1	22599.8	23376.7	21227.5	21514	21546.5	20274.5	22590.4	24451.7	22461.4	23406.6	24222.7	22990.8	11	12	12	11	14	12	14	13	12	10	12	10	12	11	13
ECH1_HUMAN	7	7	6.965	0.0384519	1.08201	Phase IIIA	Phase IIIC	Delta(3,5)-Delta(2,4)-dienoyl-CoA isomerase, mitochondrial OS=Homo sapiens GN=ECH1 PE=1 SV=2	20456.3	19140.6	18324.7	18502.7	18572.7	18039.8	19678.1	19164.1	19264.4	18888.4	19073.8	18208.7	17808.4	18183.7	17710.3	7	5	7	8	6	8	7	6	7	8	7	9	9	10	9
GNAI2_HUMAN	3	1	2.977	0.0407612	1.29456	Phase IIIC	Phase I	Guanine nucleotide-binding protein G(i) subunit alpha-2 OS=Homo sapiens GN=GNAI2 PE=1 SV=3	2756.89	1976.64	1877.57	2205.84	2400.24	2373.94	2295.02	2162.4	2179.68	2373.43	2467.23	2566.48	2877.58	2820.46	2860.45	1	1	1	2	2	1	1	2	2	1	2	2	2	3	2
AMPB_HUMAN	4	4	3.971	0.0409823	1.24433	Phase IIIA	Phase I	Aminopeptidase B OS=Homo sapiens GN=RNPEP PE=1 SV=2	2876.12	2880.4	3159.76	3165.36	3317.86	3294.21	3277.72	3991.64	3825.45	3150.12	3139.13	3248.03	3930.44	3221.37	3261.82	2	2	0	3	1	1	2	2	3	3	2	3	1	2	2
COF1_HUMAN	10	4	9.961	0.0410331	1.05704	Phase IIA	Phase IIIA	Cofilin-1 OS=Homo sapiens GN=CFL1 PE=1 SV=3	88031.7	86285.9	88187.6	87912.2	89639.2	92342.2	86303.9	84260.6	84765.4	85906	86828.4	85995.7	85751.2	91265.9	89816.6	8	8	9	9	8	7	9	12	9	9	8	8	10	8	11
TINAL_HUMAN	2	2	1.994	0.0443613	1.49585	Phase IIIC	Phase IIIA	Tubulointerstitial nephritis antigen-like OS=Homo sapiens GN=TINAGL1 PE=1 SV=1	817.449	857.077	539.439	933.731	996.167	887.655	739.783	650.776	795.006	891.207	800.221	560.09	1149.02	996.135	1124.11	1	1	1	1	2	1	1	2	0	2	2	0	2	2	1
A16A1_HUMAN	2	2	1.994	0.0462796	1.32685	Phase IIIB	Phase I	Aldehyde dehydrogenase family 16 member A1 OS=Homo sapiens GN=ALDH16A1 PE=1 SV=2	575.482	440.149	394.296	628.186	638.235	550.117	591.399	577.155	560.387	658.411	588.925	623.425	618.425	536.503	529.746	1	1	1	2	0	1	2	2	2	1	1	2	2	2	2
CBX3_HUMAN	4	4	3.988	0.0517571	1.15567	Phase IIA	Phase IIIC	Chromobox protein homolog 3 OS=Homo sapiens GN=CBX3 PE=1 SV=4	10059.1	9891.19	10070.4	10145.3	9636.9	10493.8	10366.8	9678.21	9612.54	9415.28	10016.9	9593.05	7738.54	8951.32	9508	5	3	4	4	5	4	5	4	6	3	5	4	2	3	1
PP1G_HUMAN;PP1B_HUMAN	6	2	5.982	0.0524563	1.32931	Phase IIIC	Phase IIIB	Serine/threonine-protein phosphatase PP1-gamma catalytic subunit OS=Homo sapiens GN=PPP1CC PE=1 SV=1	586.591	716.527	652.26	849.606	720.047	752.658	816.224	772.679	814.425	709.318	458.27	675.481	751.038	851.595	847.375	0	1	1	1	2	2	2	1	2	1	0	2	2	2	2
1433F_HUMAN	8	1	7.966	0.0612211	1.22093	Phase IIIC	Phase IIA	14-3-3 protein eta OS=Homo sapiens GN=YWHAH PE=1 SV=4	1367.2	1506.37	1421.89	1392.85	1172.74	1580.21	1484.73	1479.89	1546.29	1407.7	1528.82	1345.89	1728.18	1660.19	1673.36	1	2	2	2	2	1	1	2	2	2	2	2	2	2	1
TSN_HUMAN	3	3	2.984	0.0628257	1.20335	Phase IIIB	Phase IIIC	Translin OS=Homo sapiens GN=TSN PE=1 SV=1	2654.06	3227.82	2894.49	3239.4	2997.18	3545.47	3205.69	2829.58	2930.06	3351.79	3579.81	3391.59	2583.5	3032.45	2962.78	2	3	2	3	1	1	3	3	2	2	1	1	3	2	4
TECR_HUMAN	5	5	4.903	0.0635173	1.27799	Phase IIIB	Phase I	Very-long-chain enoyl-CoA reductase OS=Homo sapiens GN=TECR PE=1 SV=1	3860.79	3509.27	3428.95	3856.19	4145.2	3404.87	4489.44	3498.03	3889.21	4843.8	4733.52	4223.75	4185.92	4227.5	3729.15	2	1	2	2	2	2	3	4	4	3	2	2	2	2	2
CPSF7_HUMAN	2	2	1.987	0.0636982	1.36664	Phase IIA	Phase IIIA	Cleavage and polyadenylation specificity factor subunit 7 OS=Homo sapiens GN=CPSF7 PE=1 SV=1	303.353	207.276	273.349	317.517	366.376	308.872	240.58	234.464	251.382	285.556	215.899	230.26	246.663	293.724	276.975	0	1	1	1	2	2	1	0	1	2	0	1	1	2	0
SYG_HUMAN	4	4	3.955	0.0684473	1.16609	Phase IIIB	Phase I	Glycine--tRNA ligase OS=Homo sapiens GN=GARS PE=1 SV=3	6342.86	5841.84	7110.17	6904.55	6506.54	6873.97	7888.99	6794.12	7314.53	7053.7	7834.85	7610.96	6880.15	6415.09	6791.22	2	1	1	3	1	2	2	3	3	2	2	2	2	2	2
RAB7A_HUMAN	7	6	6.973	0.0695302	1.16838	Phase IIIC	Phase I	Ras-related protein Rab-7a OS=Homo sapiens GN=RAB7A PE=1 SV=1	21579.4	24040	20641.5	24296	24129.5	24936	22374.7	23933.6	23038.4	24531.5	23911.2	25393.2	24484.1	28743.9	24189.8	6	6	6	6	7	10	9	10	8	7	8	6	11	8	8
TFG_HUMAN	3	3	2.98	0.0720002	1.11102	Phase IIIC	Phase I	Protein TFG OS=Homo sapiens GN=TFG PE=1 SV=2	3076.16	3406.53	3338.18	3365.58	3523.91	3709.41	3706.61	3454.49	3723.55	3306.76	3560.24	3566.18	3598.18	3717.01	3595.96	1	1	3	3	4	1	4	2	1	2	2	1	0	2	1
UBP14_HUMAN	3	2	2.991	0.0750268	1.20657	Phase IIIA	Phase IIA	Ubiquitin carboxyl-terminal hydrolase 14 OS=Homo sapiens GN=USP14 PE=1 SV=3	2987.49	2716.45	3036.49	2660.51	2671.07	2446.93	3057.16	3123.45	3204.71	2984.1	3026.88	2560.4	2926.72	2847.77	2426.89	4	4	2	3	4	3	3	4	3	3	3	2	4	4	3
PIN1_HUMAN	2	2	1.952	0.0785678	1.19631	Phase I	Phase IIIC	Peptidyl-prolyl cis-trans isomerase NIMA-interacting 1 OS=Homo sapiens GN=PIN1 PE=1 SV=1	1766.25	2009.55	2021.92	1728.35	1736.95	1602.09	1744.86	1606.95	1590.68	1644.17	1619.5	1813.58	1805.56	1458.6	1582.19	1	3	1	2	1	1	0	1	1	2	1	2	1	2	2
CSTF2_HUMAN;CSTFT_HUMAN	2	2	1.988	0.0791148	1.49639	Phase I	Phase IIIB	Cleavage stimulation factor subunit 2 OS=Homo sapiens GN=CSTF2 PE=1 SV=1	627.816	439.257	381.627	493.5	488.089	443.346	321.855	403.421	359.66	361.763	374.741	231.63	365.789	432.296	394.872	2	0	1	1	2	0	1	1	1	0	1	2	1	2	1
IDH3A_HUMAN	4	4	3.988	0.0814395	1.34435	Phase IIIA	Phase I	Isocitrate dehydrogenase [NAD] subunit alpha, mitochondrial OS=Homo sapiens GN=IDH3A PE=1 SV=1	3219.31	2470.29	2690.67	3716.66	3611.8	3744.96	3601.36	3796.98	3867.68	3443.56	2227.55	3492.99	3313.55	3047.39	3475.5	4	4	3	4	4	3	5	7	7	4	2	3	5	4	4
SRP68_HUMAN	2	2	1.993	0.0826298	1.5182	Phase IIA	Phase IIIB	Signal recognition particle subunit SRP68 OS=Homo sapiens GN=SRP68 PE=1 SV=2	435.362	589.925	613.311	753.042	740.558	745.791	496.652	703.514	689.216	531.904	375.201	567.922	574.815	697.982	547.111	0	1	1	1	1	3	2	1	2	1	1	1	1	2	1
PA2G4_HUMAN	8	8	7.887	0.0853295	1.1176	Phase IIA	Phase IIIC	Proliferation-associated protein 2G4 OS=Homo sapiens GN=PA2G4 PE=1 SV=3	21156.8	22492	21772.6	22467.2	21877.1	23822.8	21583.7	20482.8	22087.8	21530.6	23687.3	20921.5	20516.6	20647.9	19829.9	8	6	6	8	8	11	11	8	7	9	8	10	7	8	5
F213A_HUMAN	2	2	1.994	0.0936164	1.50908	Phase IIIC	Phase IIIB	Redox-regulatory protein FAM213A OS=Homo sapiens GN=FAM213A PE=1 SV=3	344.224	501.487	297.638	479.858	369.251	390.236	400.867	465.19	571.085	393.202	414.995	306.147	615.712	467.888	598.035	1	1	1	2	2	1	1	1	1	1	1	1	2	2	1
DPYL2_HUMAN;DPYL1_HUMAN	12	10	11.875	0.0964931	1.18085	Phase IIIA	Phase IIIC	Dihydropyrimidinase-related protein 2 OS=Homo sapiens GN=DPYSL2 PE=1 SV=1	34833.8	29608.6	33128.8	29729	31808.9	32215.5	32731.5	35035.2	33482.2	31066.9	29758	33121.7	26446.7	27507.7	31788	8	7	8	6	7	11	7	8	11	8	9	10	9	9	8
RAB6B_HUMAN;RAB6A_HUMAN	2	1	1.985	0.097012	1.14924	Phase IIA	Phase I	Ras-related protein Rab-6B OS=Homo sapiens GN=RAB6B PE=1 SV=1	3047.41	3095.24	2996.43	3433.13	3370.62	3699.27	3340.27	3030.36	3161.33	3230.58	2934.26	3678.24	3454.44	3369.88	3482.81	3	3	3	3	2	2	2	3	2	3	3	2	3	3	3
UGPA_HUMAN	5	4	4.97	0.0981047	1.10038	Phase I	Phase IIIC	UTP--glucose-1-phosphate uridylyltransferase OS=Homo sapiens GN=UGP2 PE=1 SV=5	5890.06	5831.74	6167.34	5892.55	5558.72	5153.8	5914.37	6063.13	5712.56	5752.47	6014.44	5767.36	5707.9	5470.33	5078.94	2	3	4	5	2	1	5	3	4	3	2	4	3	3	3
RAB21_HUMAN	2	2	1.994	0.104884	1.33937	Phase IIA	Phase I	Ras-related protein Rab-21 OS=Homo sapiens GN=RAB21 PE=1 SV=3	1110.37	1033.37	994.472	1446.56	1371.22	1385.46	1290.71	1150.12	1344.27	1153.38	808.426	1355.83	1158.2	1287.54	1238.74	3	2	2	3	2	3	2	3	3	3	2	4	2	3	3
GNAQ_HUMAN	3	3	2.975	0.106113	1.66742	Phase IIIC	Phase I	Guanine nucleotide-binding protein G(q) subunit alpha OS=Homo sapiens GN=GNAQ PE=1 SV=4	738.816	466.046	332.871	682.874	621.376	502.202	580.077	548.139	566.375	680.899	491.835	832.177	887.518	869.072	807.46	1	0	1	0	1	0	2	1	1	2	2	3	1	2	3
CAPZB_HUMAN	4	4	3.988	0.112648	1.12482	Phase IIIB	Phase I	F-actin-capping protein subunit beta OS=Homo sapiens GN=CAPZB PE=1 SV=4	18128.6	16928.1	18449	17667.1	18758.1	20203.6	19102.7	19396.9	16832	19732.8	20210.3	20241.2	17757.2	17847.3	18498.7	8	8	7	6	9	8	10	9	10	9	8	9	10	11	11
ARF6_HUMAN	2	2	1.994	0.118164	1.37495	Phase IIIA	Phase IIIB	ADP-ribosylation factor 6 OS=Homo sapiens GN=ARF6 PE=1 SV=2	5414	6773.08	5120.06	5645.64	4848.37	5784.96	5426.26	6681.02	5955.63	3768.07	4019.63	5349.45	4721.58	6205.44	4964.93	2	1	1	1	2	1	2	2	1	2	1	4	1	2	2
AAAT_HUMAN	2	2	1.93	0.134643	1.14585	Phase IIA	Phase I	Neutral amino acid transporter B(0) OS=Homo sapiens GN=SLC1A5 PE=1 SV=2	1036.15	1237.59	1304.7	1404.79	1420.92	1274.65	1298.51	1384.26	1314.75	1168.69	1303.52	1157.87	1174.16	1297.29	1157.92	1	1	1	1	1	0	1	1	1	1	1	1	1	2	1
MTAP_HUMAN	4	4	3.96	0.138045	1.22356	Phase I	Phase IIIC	S-methyl-5'-thioadenosine phosphorylase OS=Homo sapiens GN=MTAP PE=1 SV=2	4763.35	5023.2	4397.83	4026.59	4206.47	4775.51	4781.4	4531.94	4278.16	3702.88	4923.84	4373.37	3701.2	3849.09	4042.45	1	2	2	3	3	4	3	1	2	2	2	2	2	2	2
NH2L1_HUMAN	3	3	2.977	0.14763	1.27174	Phase I	Phase IIIA	NHP2-like protein 1 OS=Homo sapiens GN=NHP2L1 PE=1 SV=3	10950.5	10104.2	8467.66	8778.37	8006.1	11328.9	8722.32	7588.68	6903.19	7991.57	7462.5	8619.16	8664.8	8953.03	8891.82	2	7	4	6	7	8	6	6	6	6	5	5	6	9	7
API5_HUMAN	2	2	1.994	0.147656	1.27606	Phase IIA	Phase IIIC	Apoptosis inhibitor 5 OS=Homo sapiens GN=API5 PE=1 SV=3	1677.12	1640.48	1468.26	1810.05	1908.47	1688.75	1954.59	1371.89	1676.27	1599.08	1151.9	1511.17	1543.64	1303.39	1390.45	2	2	2	3	2	2	2	1	2	2	1	1	2	2	1
CNPY2_HUMAN	4	4	3.976	0.168276	1.14061	Phase IIA	Phase I	Protein canopy homolog 2 OS=Homo sapiens GN=CNPY2 PE=1 SV=1	4564.35	4870.58	4301.91	5623.74	5394.21	4650.47	4408.94	4557.95	4848.54	5120.08	5092.03	4887.28	4190.88	5078.01	4703	4	3	4	4	4	4	3	3	6	4	4	2	3	4	3
STMN1_HUMAN	4	3	3.908	0.169986	1.28698	Phase IIIB	Phase I	Stathmin OS=Homo sapiens GN=STMN1 PE=1 SV=3	9524.68	6861.77	8357.98	9329.35	9706.92	9237.91	8461.67	8647.72	9106.43	10567.3	12524.4	8753.96	10588.3	9689.02	8851.82	2	1	0	1	1	0	1	0	1	1	0	0	0	2	1
SAHH3_HUMAN;SAHH2_HUMAN	2	2	1.982	0.19246	1.11949	Phase IIIB	Phase I	Putative adenosylhomocysteinase 3 OS=Homo sapiens GN=AHCYL2 PE=1 SV=1	899.85	850.225	911.224	885.104	982.178	889.646	869.291	823.31	977.657	967.942	973.188	1038.16	985.065	888.338	910.809	0	1	0	1	2	1	0	2	1	1	1	1	1	2	1
ACTB_HUMAN;ACTG_HUMAN;POTEF_HUMAN	49	17	48.716	0.211045	1.051	Phase IIIB	Phase I	Actin, cytoplasmic 1 OS=Homo sapiens GN=ACTB PE=1 SV=1 [ACTB_HUMAN,ACTG_HUMAN]	670591	645268	599180	653529	662664	671380	651718	644960	646350	662344	680911	669455	635834	654026	634648	37	46	36	42	42	45	36	42	38	46	42	45	48	48	38
PP1R7_HUMAN	5	5	4.985	0.218216	1.09489	Phase I	Phase IIIC	Protein phosphatase 1 regulatory subunit 7 OS=Homo sapiens GN=PPP1R7 PE=1 SV=1	10837.7	10304	11920.9	10249.4	10667.5	10897.5	10011.7	10551.8	10079.6	10648.7	10156.7	10027	9470.42	10288.1	10438.7	2	2	1	3	3	2	4	3	1	4	3	5	4	4	3
METK2_HUMAN	2	2	1.994	0.228531	1.12815	Phase IIIB	Phase I	S-adenosylmethionine synthase isoform type-2 OS=Homo sapiens GN=MAT2A PE=1 SV=1	3650.17	4263.32	3543.11	4415.23	4423.79	4023.94	4112.94	4132.4	3528.28	4016.37	4221.29	4687.13	4103.35	3855.93	3677.62	2	3	2	4	4	3	3	3	4	4	3	3	3	2	3
EIF3I_HUMAN	4	4	3.988	0.27975	1.17655	Phase IIIB	Phase IIIA	Eukaryotic translation initiation factor 3 subunit I OS=Homo sapiens GN=EIF3I PE=1 SV=1	6765.71	7401.16	6881.56	7090.09	7809.92	6405.28	6602.53	6507.33	6732.78	7032.51	9044.36	7268.97	7326.28	6955.43	7180.48	2	5	3	4	3	3	3	3	3	2	3	3	4	4	3
CA123_HUMAN	2	2	1.994	0.31769	1.13879	Phase IIA	Phase IIIB	UPF0587 protein C1orf123 OS=Homo sapiens GN=C1orf123 PE=1 SV=1	2431.98	2457.87	2456.96	2622.56	2467.32	2993.91	2300.23	2636.74	2824.04	2387.11	2167.83	2543.61	2528.23	2441.78	2411.4	0	3	0	1	1	3	1	1	1	0	0	2	2	2	2
NUDC_HUMAN	3	2	2.941	0.345455	1.21765	Phase IIIC	Phase IIIB	Nuclear migration protein nudC OS=Homo sapiens GN=NUDC PE=1 SV=1	885.787	968.981	1316.69	1171.43	1144.02	1089.55	1026.19	1230.44	1155.58	1047.57	1169.23	864.02	1264.3	1289.6	1197.47	2	2	2	3	2	3	3	3	3	1	2	2	2	3	2
GRAN_HUMAN	3	3	2.984	0.372427	1.17033	Phase IIIA	Phase I	Grancalcin OS=Homo sapiens GN=GCA PE=1 SV=2	4391.91	4230.19	4161.45	5194.83	5443.36	4222.57	4321.34	5452.3	5187.29	4886.54	3784.73	4882.4	4401.35	4245.84	4647.75	1	1	3	3	2	2	2	1	4	2	2	2	4	4	2
CAN2_HUMAN	2	2	1.987	0.373882	1.09285	Phase IIIC	Phase I	Calpain-2 catalytic subunit OS=Homo sapiens GN=CAPN2 PE=1 SV=6	5787.86	6324.62	6348.63	6001.28	6091.51	6762.48	5920.19	6551.81	6314.85	6516.38	6566.42	6164.66	6255.46	6907.78	7012.01	2	2	2	4	1	2	3	3	4	2	2	4	4	3	2
RAB13_HUMAN	3	1	2.971	0.38046	1.16167	Phase I	Phase IIIA	Ras-related protein Rab-13 OS=Homo sapiens GN=RAB13 PE=1 SV=1	776.209	703.863	770.177	604.896	668.578	803.938	560.72	665.236	711.122	789.22	758.128	640.663	719.121	751.078	750.594	1	2	0	1	2	2	1	1	1	1	1	1	2	2	2
6PGD_HUMAN	9	9	8.849	0.522789	1.0286	Phase I	Phase IIIB	6-phosphogluconate dehydrogenase, decarboxylating OS=Homo sapiens GN=PGD PE=1 SV=3	32430.8	30948.3	31920.1	31383.2	31214.8	30909.7	30731.8	30925	31523.7	31415	30977.7	30256.4	32748	30355	31922	8	9	8	8	10	7	7	6	9	9	8	8	7	8	8
IF1AX_HUMAN	2	2	1.994	0.56461	1.19207	Phase I	Phase IIIC	Eukaryotic translation initiation factor 1A, X-chromosomal OS=Homo sapiens GN=EIF1AX PE=1 SV=2	669.807	689.514	733.369	678.394	758.337	564.037	633.56	596.304	669.267	704.085	437.26	682.619	535.964	621.37	598.172	2	3	0	0	2	1	1	2	0	0	1	1	1	3	1
ERF3A_HUMAN	3	3	2.95	0.579437	1.12442	Phase IIA	Phase I	Eukaryotic peptide chain release factor GTP-binding subunit ERF3A OS=Homo sapiens GN=GSPT1 PE=1 SV=1	3223.28	3288.44	3311.88	3749.97	3653.69	3642.21	3268.9	3528.13	3496.83	3518.87	2908.11	3487.04	2638.86	3780.42	3538.04	2	2	2	3	3	3	3	2	2	2	2	2	1	3	2
CPT1A_HUMAN	4	4	3.914	0.648087	1.16759	Phase IIIC	Phase I	Carnitine O-palmitoyltransferase 1, liver isoform OS=Homo sapiens GN=CPT1A PE=1 SV=2	3552.08	3323.45	2717.64	3380.07	3622.8	3371.68	3099.73	3730.74	3679.2	3746.35	3505.52	3173.63	3092.45	3733.28	4375.17	1	1	1	4	3	2	3	4	4	3	3	3	4	4	2
