# Supplementary material for: Large scale systematic proteomic quantification from non-metastatic to metastatic colorectal cancer
Source: Sci Rep. 2015 Jul 15;5:12120. doi: 10.1038/srep12120 (PMC4648419; doi:10.1038/srep12120)
Supplement: Supplementary Table S2 [file srep12120-s2.xls]

## Sheet: Table S2 
Large scale systematic proteomic quantification from non-metastatic to metastatic colorectal cancer Xuefei Yin1*, Yang Zhang1*, Shaowen Guo2, Hong Jin1, Wenhai Wang2 & Pengyuan Yang1 1Department of Chemistry and Institutes of Biomedical Sciences of Shanghai medical School, Fudan University, Shanghai 200032, China, 2 Shuguang Hospital affiliated to Shanghai University of Traditional Chinese Medici…
Table S2 Diffrencial Expressed proteins in iTRAQ quantification
Name	Stage II/Stage I	Stage IIIA/Stage I	Stage IIIB/Stage I	Stage IIIC/Stage I
Calcium-activated chloride channel regulator 1 OS=Homo sapiens GN=CLCA1 PE=1 SV=3	2.43461	19.397	3.65397	5.0571
Heat shock protein beta-6 OS=Homo sapiens GN=HSPB6 PE=1 SV=2	0.500662	0.328794	0.228071	0.43178
Protein phosphatase 1 regulatory subunit 12A OS=Homo sapiens GN=PPP1R12A PE=1 SV=1	0.547399	0.554127	0.550502	0.756754
Synemin OS=Homo sapiens GN=SYNM PE=1 SV=2	0.215948	0.197864	0.165474	0.297618
Actin-related protein 2/3 complex subunit 2 OS=Homo sapiens GN=ARPC2 PE=1 SV=1	0.827717	1.78914	2.77957	1.72326
Laminin subunit alpha-5 OS=Homo sapiens GN=LAMA5 PE=1 SV=8	0.725727	0.470279	1.02992	1.04372
Transforming growth factor beta-1-induced transcript 1 protein OS=Homo sapiens GN=TGFB1I1 PE=1 SV=2	0.622317	0.601892	0.5228	0.894525
Heterogeneous nuclear ribonucleoprotein R OS=Homo sapiens GN=HNRNPR PE=1 SV=1	1.67575	2.15573	1.32593	2.22058
Alpha-actinin-4 OS=Homo sapiens GN=ACTN4 PE=1 SV=2	0.342523	1.29578	0.630812	1.14548
Aldo-keto reductase family 1 member B10 OS=Homo sapiens GN=AKR1B10 PE=1 SV=2	1.38543	4.94074	3.88769	12.0108
Heterogeneous nuclear ribonucleoprotein Q OS=Homo sapiens GN=SYNCRIP PE=1 SV=2	2.68766	2.85585	1.94133	2.60804
GDP-mannose 4,6 dehydratase OS=Homo sapiens GN=GMDS PE=1 SV=1	1.35484	2.22263	1.52683	1.395
SH3 domain-binding glutamic acid-rich-like protein OS=Homo sapiens GN=SH3BGRL PE=1 SV=1	0.401351	0.451063	0.57651	0.657121
Filamin-B OS=Homo sapiens GN=FLNB PE=1 SV=2	0.757644	1.75952	1.14777	1.04455
Citrate synthase, mitochondrial OS=Homo sapiens GN=CS PE=1 SV=2	3.0879	3.64282	2.47979	3.98985
NADH dehydrogenase [ubiquinone] iron-sulfur protein 3, mitochondrial OS=Homo sapiens GN=NDUFS3 PE=1 SV=1	2.10563	2.56493	2.62365	1.67918
U5 small nuclear ribonucleoprotein 200 kDa helicase OS=Homo sapiens GN=SNRNP200 PE=1 SV=2	1.07928	1.79107	0.725599	1.15755
Isocitrate dehydrogenase [NADP] cytoplasmic OS=Homo sapiens GN=IDH1 PE=1 SV=2	2.21058	2.94625	1.79546	1.50972
ATP synthase subunit d, mitochondrial OS=Homo sapiens GN=ATP5H PE=1 SV=3	1.53255	3.06862	1.47329	1.83376
Sorbin and SH3 domain-containing protein 2 OS=Homo sapiens GN=SORBS2 PE=1 SV=3	0.441146	0.502818	0.344375	0.466803
LETM1 and EF-hand domain-containing protein 1, mitochondrial OS=Homo sapiens GN=LETM1 PE=1 SV=1	1.36936	2.06691	0.811894	1.69147
Serum deprivation-response protein OS=Homo sapiens GN=SDPR PE=1 SV=3	0.410523	0.609469	0.364369	0.443947
Apoptosis-inducing factor 1, mitochondrial OS=Homo sapiens GN=AIFM1 PE=1 SV=1	1.43252	2.03265	1.28796	2.15606
L-lactate dehydrogenase A chain OS=Homo sapiens GN=LDHA PE=1 SV=2	3.18899	2.70215	4.2971	2.59587
Retinal dehydrogenase 1 OS=Homo sapiens GN=ALDH1A1 PE=1 SV=2	1.93014	1.4988	0.795131	2.26334
Glutamate dehydrogenase 1, mitochondrial OS=Homo sapiens GN=GLUD1 PE=1 SV=2	1.01739	1.23619	1.00256	1.76006
Ceruloplasmin OS=Homo sapiens GN=CP PE=1 SV=1	0.643254	1.09201	1.9928	1.13022
Phosphoglycerate kinase 1 OS=Homo sapiens GN=PGK1 PE=1 SV=3	0.426597	2.21396	1.87552	1.87257
Prothrombin OS=Homo sapiens GN=F2 PE=1 SV=2	1.41024	1.0269	2.12539	2.09133
Haptoglobin OS=Homo sapiens GN=HP PE=1 SV=1	1.00403	1.91503	3.17488	2.5469
Complement factor B OS=Homo sapiens GN=CFB PE=1 SV=2	1.33339	1.20216	2.95158	2.01207
Carbonic anhydrase 2 OS=Homo sapiens GN=CA2 PE=1 SV=2	0.565306	1.5476	1.14569	1.84797
Argininosuccinate synthase OS=Homo sapiens GN=ASS1 PE=1 SV=2	0.744598	2.80068	1.50969	1.57589
Antithrombin-III OS=Homo sapiens GN=SERPINC1 PE=1 SV=1	1.56843	1.57406	2.44819	2.28644
Alpha-1-antitrypsin OS=Homo sapiens GN=SERPINA1 PE=1 SV=3	0.602174	1.63733	2.15243	2.73985
Alpha-1-antichymotrypsin OS=Homo sapiens GN=SERPINA3 PE=1 SV=2	1.8308	1.31094	3.75175	5.07995
Alpha-2-macroglobulin OS=Homo sapiens GN=A2M PE=1 SV=3	0.180566	1.13045	1.33478	0.853452
Complement C3 OS=Homo sapiens GN=C3 PE=1 SV=2	0.431955	1.11051	2.86047	1.44843
Polymeric immunoglobulin receptor OS=Homo sapiens GN=PIGR PE=1 SV=4	0.833941	2.84814	1.1876	0.230543
Ig mu chain C region OS=Homo sapiens GN=IGHM PE=1 SV=3	0.430065	1.41361	3.08498	1.23626
HLA class I histocompatibility antigen, A-2 alpha chain OS=Homo sapiens GN=HLA-A PE=1 SV=1	0.754845	0.427072	0.29418	0.431898
Apolipoprotein A-I OS=Homo sapiens GN=APOA1 PE=1 SV=1	1.41349	3.2895	4.86922	3.38098
Apolipoprotein E OS=Homo sapiens GN=APOE PE=1 SV=1	1.59022	1.12473	3.2695	3.64279
Fibrinogen alpha chain OS=Homo sapiens GN=FGA PE=1 SV=2	1.46313	0.388313	2.69772	1.36911
Fibrinogen beta chain OS=Homo sapiens GN=FGB PE=1 SV=2	2.37257	0.387088	3.57607	1.80335
Fibrinogen gamma chain OS=Homo sapiens GN=FGG PE=1 SV=3	1.30486	0.748038	2.57177	1.24954
Serum amyloid P-component OS=Homo sapiens GN=APCS PE=1 SV=2	0.896089	0.644633	2.12653	1.22779
Complement component C9 OS=Homo sapiens GN=C9 PE=1 SV=2	2.05855	0.692647	2.8113	2.5246
Fibronectin OS=Homo sapiens GN=FN1 PE=1 SV=4	0.952529	0.499587	1.32733	0.732286
Alpha-1-acid glycoprotein 1 OS=Homo sapiens GN=ORM1 PE=1 SV=1	2.6791	1.27959	3.4507	4.04298
Serum albumin OS=Homo sapiens GN=ALB PE=1 SV=2	0.688601	1.47798	1.36354	1.05958
Vitamin D-binding protein OS=Homo sapiens GN=GC PE=1 SV=1	0.980611	1.56833	2.47426	1.93629
Serotransferrin OS=Homo sapiens GN=TF PE=1 SV=3	0.376684	1.60467	2.21721	0.825932
Lactotransferrin OS=Homo sapiens GN=LTF PE=1 SV=6	0.555243	1.00207	1.51566	0.754306
Hemopexin OS=Homo sapiens GN=HPX PE=1 SV=2	0.699151	1.17234	2.42524	1.05976
Vitronectin OS=Homo sapiens GN=VTN PE=1 SV=1	3.20205	0.767256	2.19138	4.55538
Catalase OS=Homo sapiens GN=CAT PE=1 SV=3	0.415656	1.15369	1.23034	0.999397
Annexin A1 OS=Homo sapiens GN=ANXA1 PE=1 SV=2	0.578719	1.30844	1.90183	2.14374
Apolipoprotein B-100 OS=Homo sapiens GN=APOB PE=1 SV=2	0.796883	1.93547	1.75576	1.42104
Keratin, type II cytoskeletal 1 OS=Homo sapiens GN=KRT1 PE=1 SV=6	0.520474	0.711078	1.56721	0.336085
von Willebrand factor OS=Homo sapiens GN=VWF PE=1 SV=4	0.492775	0.669086	0.907753	0.734336
Heat shock protein beta-1 OS=Homo sapiens GN=HSPB1 PE=1 SV=2	0.55893	0.219224	0.271783	0.623306
Dolichyl-diphosphooligosaccharide--protein glycosyltransferase subunit 1 OS=Homo sapiens GN=RPN1 PE=1 SV=1	0.662992	1.92825	0.796536	0.900013
Sodium/potassium-transporting ATPase subunit alpha-1 OS=Homo sapiens GN=ATP1A1 PE=1 SV=1	0.613645	2.66106	2.09909	1.27454
Sodium/potassium-transporting ATPase subunit beta-1 OS=Homo sapiens GN=ATP1B1 PE=1 SV=1	0.60836	2.54329	2.66412	1.43749
Aldehyde dehydrogenase, mitochondrial OS=Homo sapiens GN=ALDH2 PE=1 SV=2	3.23566	3.10628	2.18974	2.99613
Plasma protease C1 inhibitor OS=Homo sapiens GN=SERPING1 PE=1 SV=2	0.712254	0.898322	1.90656	1.34472
Myeloperoxidase OS=Homo sapiens GN=MPO PE=1 SV=1	0.467526	0.34347	0.589558	0.810775
Integrin beta-1 OS=Homo sapiens GN=ITGB1 PE=1 SV=2	0.21828	0.48305	0.482074	0.661657
Keratin, type I cytoskeletal 18 OS=Homo sapiens GN=KRT18 PE=1 SV=2	0.866986	3.64855	2.02517	1.732
Keratin, type II cytoskeletal 8 OS=Homo sapiens GN=KRT8 PE=1 SV=7	0.517199	3.5797	1.542	1.85696
Gelsolin OS=Homo sapiens GN=GSN PE=1 SV=1	0.290673	0.823774	0.607037	0.999066
ATP synthase subunit beta, mitochondrial OS=Homo sapiens GN=ATP5B PE=1 SV=3	1.26732	2.28077	1.42471	0.759628
Fatty acid-binding protein, liver OS=Homo sapiens GN=FABP1 PE=1 SV=1	0.65351	2.87603	1.69134	0.451842
Protein disulfide-isomerase OS=Homo sapiens GN=P4HB PE=1 SV=3	0.666459	3.98767	1.56172	2.40943
Cathepsin D OS=Homo sapiens GN=CTSD PE=1 SV=1	0.437462	0.647177	1.73121	1.21744
Annexin A2 OS=Homo sapiens GN=ANXA2 PE=1 SV=2	0.569662	1.30743	2.30021	2.39486
Calpain-1 catalytic subunit OS=Homo sapiens GN=CAPN1 PE=1 SV=1	1.92996	1.52681	2.17634	1.85377
Adenine phosphoribosyltransferase OS=Homo sapiens GN=APRT PE=1 SV=2	2.59766	0.923736	2.45615	1.43022
Bifunctional glutamate/proline--tRNA ligase OS=Homo sapiens GN=EPRS PE=1 SV=5	1.01559	1.74676	0.886576	1.41048
Heat shock protein HSP 90-alpha OS=Homo sapiens GN=HSP90AA1 PE=1 SV=5	1.76033	1.91482	0.814176	2.03369
Laminin subunit beta-1 OS=Homo sapiens GN=LAMB1 PE=1 SV=2	0.441561	0.478601	0.432147	0.779985
Heat shock 70 kDa protein 1A/1B OS=Homo sapiens GN=HSPA1A PE=1 SV=5	0.650941	1.17112	0.572114	2.05946
Annexin A6 OS=Homo sapiens GN=ANXA6 PE=1 SV=3	0.195315	0.728971	1.29963	1.39778
Heat shock protein HSP 90-beta OS=Homo sapiens GN=HSP90AB1 PE=1 SV=4	1.25255	1.74129	0.393404	1.11643
Integrin alpha-5 OS=Homo sapiens GN=ITGA5 PE=1 SV=2	0.318909	0.36676	0.41333	0.377658
Vimentin OS=Homo sapiens GN=VIM PE=1 SV=4	1.31491	1.64974	4.10776	3.52288
Keratin, type I cytoskeletal 19 OS=Homo sapiens GN=KRT19 PE=1 SV=4	0.552678	2.0306	1.36775	2.51366
Keratin, type II cytoskeletal 7 OS=Homo sapiens GN=KRT7 PE=1 SV=5	0.113641	0.100322	1.45877	2.63395
Annexin A5 OS=Homo sapiens GN=ANXA5 PE=1 SV=2	0.565356	0.524499	1.41922	1.57565
Glutathione S-transferase P OS=Homo sapiens GN=GSTP1 PE=1 SV=2	5.38696	4.6956	5.03982	5.88565
Villin-1 OS=Homo sapiens GN=VIL1 PE=1 SV=4	1.92728	2.48977	1.53744	1.19837
Fructose-1,6-bisphosphatase 1 OS=Homo sapiens GN=FBP1 PE=1 SV=5	0.418606	0.882436	0.992842	0.994723
Annexin A4 OS=Homo sapiens GN=ANXA4 PE=1 SV=4	0.902852	2.81817	3.60163	2.8407
Poly [ADP-ribose] polymerase 1 OS=Homo sapiens GN=PARP1 PE=1 SV=4	0.829765	1.1438	0.456029	0.584454
Lysosomal alpha-glucosidase OS=Homo sapiens GN=GAA PE=1 SV=4	0.972264	0.365213	1.34916	0.984258
Thioredoxin OS=Homo sapiens GN=TXN PE=1 SV=3	1.79681	2.92321	2.09047	2.08936
Chromogranin-A OS=Homo sapiens GN=CHGA PE=1 SV=7	0.794272	0.857232	0.530819	0.297951
60 kDa heat shock protein, mitochondrial OS=Homo sapiens GN=HSPD1 PE=1 SV=2	3.50244	3.25501	0.255637	1.43749
Clusterin OS=Homo sapiens GN=CLU PE=1 SV=1	1.98454	0.801818	1.97171	3.34151
78 kDa glucose-regulated protein OS=Homo sapiens GN=HSPA5 PE=1 SV=2	0.375293	1.34827	0.635012	0.94056
Laminin subunit gamma-1 OS=Homo sapiens GN=LAMC1 PE=1 SV=3	0.421459	0.413982	0.46887	0.975913
Pyruvate dehydrogenase E1 component subunit beta, mitochondrial OS=Homo sapiens GN=PDHB PE=1 SV=3	3.04206	3.31204	1.92594	1.98453
Glycogen phosphorylase, brain form OS=Homo sapiens GN=PYGB PE=1 SV=5	0.942447	0.317667	0.541863	1.08206
Glucose-6-phosphate 1-dehydrogenase OS=Homo sapiens GN=G6PD PE=1 SV=4	0.997282	1.15447	1.92991	1.39087
Eosinophil peroxidase OS=Homo sapiens GN=EPX PE=1 SV=2	0.214821	0.586536	0.932623	0.165791
Collagen alpha-1(VI) chain OS=Homo sapiens GN=COL6A1 PE=1 SV=3	0.207216	0.39654	0.756366	0.83485
Collagen alpha-2(VI) chain OS=Homo sapiens GN=COL6A2 PE=1 SV=4	0.271064	0.368792	0.729759	0.828153
Collagen alpha-3(VI) chain OS=Homo sapiens GN=COL6A3 PE=1 SV=5	0.926232	0.929071	0.975747	0.966856
Inosine-5'-monophosphate dehydrogenase 2 OS=Homo sapiens GN=IMPDH2 PE=1 SV=2	1.79387	2.48627	0.880305	1.65868
Creatine kinase B-type OS=Homo sapiens GN=CKB PE=1 SV=1	0.436067	0.853824	0.220082	0.369044
Annexin A3 OS=Homo sapiens GN=ANXA3 PE=1 SV=3	0.866031	1.04801	1.80848	2.18667
Alpha-actinin-1 OS=Homo sapiens GN=ACTN1 PE=1 SV=2	0.553836	0.796408	0.378426	1.29994
X-ray repair cross-complementing protein 6 OS=Homo sapiens GN=XRCC6 PE=1 SV=2	1.44927	3.12378	1.37957	2.18385
X-ray repair cross-complementing protein 5 OS=Homo sapiens GN=XRCC5 PE=1 SV=3	1.60318	4.00056	1.287	2.64715
Versican core protein OS=Homo sapiens GN=VCAN PE=1 SV=3	2.27986	0.848796	3.10621	3.89068
Elongation factor 2 OS=Homo sapiens GN=EEF2 PE=1 SV=4	0.878104	2.82999	1.39631	1.52486
Keratin, type I cytoskeletal 10 OS=Homo sapiens GN=KRT10 PE=1 SV=6	0.386499	0.768176	1.38619	0.477681
Protein disulfide-isomerase A4 OS=Homo sapiens GN=PDIA4 PE=1 SV=2	0.848536	2.19695	0.47617	0.96097
Plastin-2 OS=Homo sapiens GN=LCP1 PE=1 SV=6	0.386611	0.971667	1.38038	0.84379
Nidogen-1 OS=Homo sapiens GN=NID1 PE=1 SV=3	0.706603	0.490059	0.715332	0.747803
Alcohol dehydrogenase [NADP(+)] OS=Homo sapiens GN=AKR1A1 PE=1 SV=3	1.03195	1.57609	1.51426	1.69368
Endoplasmin OS=Homo sapiens GN=HSP90B1 PE=1 SV=1	0.598616	2.68604	0.732463	1.14789
Matrix metalloproteinase-9 OS=Homo sapiens GN=MMP9 PE=1 SV=3	0.742025	0.794962	0.744816	0.380089
Aspartate--tRNA ligase, cytoplasmic OS=Homo sapiens GN=DARS PE=1 SV=2	1.83428	1.74878	1.55341	1.53602
Mast cell carboxypeptidase A OS=Homo sapiens GN=CPA3 PE=1 SV=2	0.856065	0.216673	0.692086	0.542938
Ezrin OS=Homo sapiens GN=EZR PE=1 SV=4	1.22972	1.92928	2.44338	4.12611
Mucin-1 OS=Homo sapiens GN=MUC1 PE=1 SV=3	2.43574	4.31769	4.69995	11.5578
Dipeptidase 1 OS=Homo sapiens GN=DPEP1 PE=1 SV=3	3.09428	0.431245	1.73905	0.942821
Desmin OS=Homo sapiens GN=DES PE=1 SV=3	0.893055	0.898531	0.874266	0.90398
6-phosphofructokinase, liver type OS=Homo sapiens GN=PFKL PE=1 SV=6	3.01392	3.36177	2.76614	2.32409
T-complex protein 1 subunit alpha OS=Homo sapiens GN=TCP1 PE=1 SV=1	2.11515	3.32388	2.32631	2.04842
Vinculin OS=Homo sapiens GN=VCL PE=1 SV=4	0.20472	0.571831	0.341409	0.686017
Glutathione peroxidase 2 OS=Homo sapiens GN=GPX2 PE=1 SV=3	2.2818	1.96747	1.40543	0.711453
Nucleolin OS=Homo sapiens GN=NCL PE=1 SV=3	0.511123	1.16426	0.305807	0.508431
Hexokinase-1 OS=Homo sapiens GN=HK1 PE=1 SV=3	1.3808	1.95506	1.40146	1.94393
Inter-alpha-trypsin inhibitor heavy chain H2 OS=Homo sapiens GN=ITIH2 PE=1 SV=2	1.19546	1.14023	2.14338	1.25018
Inter-alpha-trypsin inhibitor heavy chain H1 OS=Homo sapiens GN=ITIH1 PE=1 SV=3	1.88884	0.953301	3.04318	1.71806
Thymidine phosphorylase OS=Homo sapiens GN=TYMP PE=1 SV=2	0.783629	0.379821	1.47013	0.95369
Lamin-B1 OS=Homo sapiens GN=LMNB1 PE=1 SV=2	0.568526	1.57612	0.426545	0.68074
Mimecan OS=Homo sapiens GN=OGN PE=1 SV=1	0.404499	0.407161	1.09045	1.13929
Filamin-A OS=Homo sapiens GN=FLNA PE=1 SV=4	0.190714	0.407907	0.221215	0.556876
Amine oxidase [flavin-containing] A OS=Homo sapiens GN=MAOA PE=1 SV=1	1.40213	2.61093	1.34892	1.589
Cytoplasmic aconitate hydratase OS=Homo sapiens GN=ACO1 PE=1 SV=3	1.17364	1.62146	1.56502	1.30956
Voltage-dependent anion-selective channel protein 1 OS=Homo sapiens GN=VDAC1 PE=1 SV=2	2.95631	3.17502	2.82549	3.34044
Protein-glutamine gamma-glutamyltransferase 2 OS=Homo sapiens GN=TGM2 PE=1 SV=2	1.20545	1.16527	1.1252	2.04401
Ubiquitin-like modifier-activating enzyme 1 OS=Homo sapiens GN=UBA1 PE=1 SV=3	1.20638	2.12415	2.39211	2.23779
Heterogeneous nuclear ribonucleoproteins A2/B1 OS=Homo sapiens GN=HNRNPA2B1 PE=1 SV=2	2.87494	2.09808	2.02833	3.51262
Cytochrome b-c1 complex subunit 2, mitochondrial OS=Homo sapiens GN=UQCRC2 PE=1 SV=3	2.34486	3.1259	2.18191	2.62505
Liver carboxylesterase 1 OS=Homo sapiens GN=CES1 PE=1 SV=2	0.446266	0.37808	0.369247	0.313641
Splicing factor, proline- and glutamine-rich OS=Homo sapiens GN=SFPQ PE=1 SV=2	1.81768	2.52763	0.982333	2.24209
Peptidyl-prolyl cis-trans isomerase B OS=Homo sapiens GN=PPIB PE=1 SV=2	0.885866	2.25865	1.29405	1.37836
Tryptophan--tRNA ligase, cytoplasmic OS=Homo sapiens GN=WARS PE=1 SV=2	0.512973	0.597381	0.97021	0.406956
Tenascin OS=Homo sapiens GN=TNC PE=1 SV=3	0.403513	0.685749	0.354445	0.377395
Myosin regulatory light polypeptide 9 OS=Homo sapiens GN=MYL9 PE=1 SV=4	0.294366	0.290356	0.173372	0.36673
Zinc-alpha-2-glycoprotein OS=Homo sapiens GN=AZGP1 PE=1 SV=2	0.972643	1.45743	1.87829	2.35178
ATP synthase subunit alpha, mitochondrial OS=Homo sapiens GN=ATP5A1 PE=1 SV=1	1.25848	1.83146	1.80647	1.18741
Proteasome subunit alpha type-1 OS=Homo sapiens GN=PSMA1 PE=1 SV=1	1.31195	1.31953	1.87899	1.55824
Elongation factor 1-gamma OS=Homo sapiens GN=EEF1G PE=1 SV=3	3.08007	3.85808	2.62729	2.89591
DNA-(apurinic or apyrimidinic site) lyase OS=Homo sapiens GN=APEX1 PE=1 SV=2	2.46798	1.57619	1.10256	1.75286
Calreticulin OS=Homo sapiens GN=CALR PE=1 SV=1	0.690565	2.16534	0.668998	1.28317
Microtubule-associated protein 4 OS=Homo sapiens GN=MAP4 PE=1 SV=3	0.443108	0.61543	0.428359	0.697924
Calnexin OS=Homo sapiens GN=CANX PE=1 SV=2	0.725137	1.50524	0.976025	1.8961
NADH-ubiquinone oxidoreductase 75 kDa subunit, mitochondrial OS=Homo sapiens GN=NDUFS1 PE=1 SV=3	1.43531	2.15268	1.46181	1.56192
Cytosol aminopeptidase OS=Homo sapiens GN=LAP3 PE=1 SV=3	0.526392	0.718016	0.958314	0.989836
Delta-1-pyrroline-5-carboxylate dehydrogenase, mitochondrial OS=Homo sapiens GN=ALDH4A1 PE=1 SV=3	1.94687	0.891515	0.677223	0.842581
Protein disulfide-isomerase A3 OS=Homo sapiens GN=PDIA3 PE=1 SV=4	0.942115	2.34132	1.12125	1.47128
Sorcin OS=Homo sapiens GN=SRI PE=1 SV=1	1.18836	1.12359	0.934737	2.99127
Leukocyte elastase inhibitor OS=Homo sapiens GN=SERPINB1 PE=1 SV=1	1.15563	1.73289	2.75528	1.76567
Aldehyde dehydrogenase X, mitochondrial OS=Homo sapiens GN=ALDH1B1 PE=1 SV=3	1.3003	1.74048	0.904373	1.57147
Cytochrome b-c1 complex subunit 1, mitochondrial OS=Homo sapiens GN=UQCRC1 PE=1 SV=3	3.28132	3.46365	2.40825	3.12774
Bifunctional purine biosynthesis protein PURH OS=Homo sapiens GN=ATIC PE=1 SV=3	3.41555	3.41783	1.73452	1.65245
Stress-induced-phosphoprotein 1 OS=Homo sapiens GN=STIP1 PE=1 SV=1	1.15996	1.29149	0.384963	1.21553
Interferon-induced guanylate-binding protein 1 OS=Homo sapiens GN=GBP1 PE=1 SV=2	0.569079	0.39	0.595676	0.5445
Serine hydroxymethyltransferase, mitochondrial OS=Homo sapiens GN=SHMT2 PE=1 SV=3	3.96511	2.85523	3.3461	3.4113
Keratin, type I cytoskeletal 9 OS=Homo sapiens GN=KRT9 PE=1 SV=3	0.611111	0.885091	1.6974	0.36758
Myosin-9 OS=Homo sapiens GN=MYH9 PE=1 SV=4	0.530489	2.10651	0.52142	1.55493
Myosin-11 OS=Homo sapiens GN=MYH11 PE=1 SV=3	0.154473	0.39803	0.12836	0.404598
Keratin, type I cytoskeletal 20 OS=Homo sapiens GN=KRT20 PE=1 SV=1	0.91255	5.6572	1.87814	2.34141
Gamma-glutamyltransferase 5 OS=Homo sapiens GN=GGT5 PE=1 SV=2	1.42226	0.378037	1.63494	2.2288
Serpin B5 OS=Homo sapiens GN=SERPINB5 PE=1 SV=2	0.669154	1.14246	3.90242	3.67141
Pigment epithelium-derived factor OS=Homo sapiens GN=SERPINF1 PE=1 SV=4	1.15735	0.919334	2.1203	1.84245
Transgelin-2 OS=Homo sapiens GN=TAGLN2 PE=1 SV=3	2.24447	1.09362	1.96087	3.06233
Stress-70 protein, mitochondrial OS=Homo sapiens GN=HSPA9 PE=1 SV=2	1.91464	3.01394	1.65777	2.07919
Malate dehydrogenase, cytoplasmic OS=Homo sapiens GN=MDH1 PE=1 SV=4	0.450076	0.780116	0.828734	0.795727
Malate dehydrogenase, mitochondrial OS=Homo sapiens GN=MDH2 PE=1 SV=3	5.15251	4.95878	3.41249	5.59649
Trifunctional enzyme subunit alpha, mitochondrial OS=Homo sapiens GN=HADHA PE=1 SV=2	1.35562	3.48928	1.34613	2.52395
Peripherin OS=Homo sapiens GN=PRPH PE=1 SV=2	0.567073	0.718056	0.818145	0.323914
Isoleucine--tRNA ligase, cytoplasmic OS=Homo sapiens GN=IARS PE=1 SV=2	1.07064	1.73543	0.945015	0.639854
Signal transducer and activator of transcription 1-alpha/beta OS=Homo sapiens GN=STAT1 PE=1 SV=2	0.667144	0.641162	0.845217	0.554836
Leucine-rich PPR motif-containing protein, mitochondrial OS=Homo sapiens GN=LRPPRC PE=1 SV=3	2.19824	3.49158	1.08482	1.4729
Cell surface glycoprotein MUC18 OS=Homo sapiens GN=MCAM PE=1 SV=2	0.320404	0.340168	0.536544	0.624846
Glycerol-3-phosphate dehydrogenase, mitochondrial OS=Homo sapiens GN=GPD2 PE=1 SV=3	1.45254	1.66908	1.25127	2.32722
Nicotinamide phosphoribosyltransferase OS=Homo sapiens GN=NAMPT PE=1 SV=1	1.22959	2.86155	1.59067	1.84099
Voltage-dependent anion-selective channel protein 2 OS=Homo sapiens GN=VDAC2 PE=1 SV=2	1.0457	1.76365	1.60023	1.90351
Ras GTPase-activating-like protein IQGAP1 OS=Homo sapiens GN=IQGAP1 PE=1 SV=1	0.833273	3.17828	1.41867	1.7896
Glutamine--tRNA ligase OS=Homo sapiens GN=QARS PE=1 SV=1	1.74508	2.30912	1.45228	1.07163
T-complex protein 1 subunit epsilon OS=Homo sapiens GN=CCT5 PE=1 SV=1	1.72953	2.67889	1.53886	1.55428
Isocitrate dehydrogenase [NADP], mitochondrial OS=Homo sapiens GN=IDH2 PE=1 SV=2	1.42652	2.80008	1.44415	1.79442
Fatty acid synthase OS=Homo sapiens GN=FASN PE=1 SV=3	1.65045	1.61857	0.575596	0.76788
T-complex protein 1 subunit gamma OS=Homo sapiens GN=CCT3 PE=1 SV=4	1.97003	2.87519	2.13275	2.09284
Elongation factor Tu, mitochondrial OS=Homo sapiens GN=TUFM PE=1 SV=2	1.97556	1.99535	0.622149	1.88399
Serine--tRNA ligase, cytoplasmic OS=Homo sapiens GN=SARS PE=1 SV=3	1.16316	1.90127	1.56699	1.23376
Very long-chain specific acyl-CoA dehydrogenase, mitochondrial OS=Homo sapiens GN=ACADVL PE=1 SV=1	1.69215	3.22507	2.41723	3.08246
Carnitine O-palmitoyltransferase 1, liver isoform OS=Homo sapiens GN=CPT1A PE=1 SV=2	1.60211	2.92092	2.06226	2.15885
T-complex protein 1 subunit theta OS=Homo sapiens GN=CCT8 PE=1 SV=4	1.95084	3.35636	2.08919	2.0938
T-complex protein 1 subunit delta OS=Homo sapiens GN=CCT4 PE=1 SV=4	2.83646	3.29111	2.35204	2.35235
Peroxisomal multifunctional enzyme type 2 OS=Homo sapiens GN=HSD17B4 PE=1 SV=3	1.38776	3.4611	1.27721	1.03158
Hepatoma-derived growth factor OS=Homo sapiens GN=HDGF PE=1 SV=1	0.81023	0.441516	0.418753	0.973554
Lumican OS=Homo sapiens GN=LUM PE=1 SV=2	0.922809	0.928346	2.34297	2.34479
Prolargin OS=Homo sapiens GN=PRELP PE=1 SV=1	1.46888	0.524276	2.12543	2.70896
Calponin-1 OS=Homo sapiens GN=CNN1 PE=1 SV=2	0.592569	0.775953	0.235337	0.958963
6-phosphogluconate dehydrogenase, decarboxylating OS=Homo sapiens GN=PGD PE=1 SV=3	1.37026	2.63713	2.65271	1.38437
Heterogeneous nuclear ribonucleoprotein M OS=Homo sapiens GN=HNRNPM PE=1 SV=3	1.71359	2.06181	1.36103	1.90842
Hexokinase-2 OS=Homo sapiens GN=HK2 PE=1 SV=2	1.85498	3.1565	1.88822	1.85888
High mobility group protein HMGI-C OS=Homo sapiens GN=HMGA2 PE=1 SV=1	5.38519	0.124768	0.227323	1.65068
Coatomer subunit alpha OS=Homo sapiens GN=COPA PE=1 SV=2	0.846356	1.97783	0.715619	1.19255
Smoothelin OS=Homo sapiens GN=SMTN PE=1 SV=7	0.329743	0.304706	0.227243	0.493057
Hydroxymethylglutaryl-CoA synthase, mitochondrial OS=Homo sapiens GN=HMGCS2 PE=1 SV=1	2.40121	1.88465	2.42904	1.75644
Delta-1-pyrroline-5-carboxylate synthase OS=Homo sapiens GN=ALDH18A1 PE=1 SV=2	0.945455	1.88412	0.771265	1.17382
Solute carrier family 12 member 2 OS=Homo sapiens GN=SLC12A2 PE=1 SV=1	1.20537	1.73384	1.66792	0.574638
Transitional endoplasmic reticulum ATPase OS=Homo sapiens GN=VCP PE=1 SV=4	0.727281	2.62247	1.63062	1.7844
Trifunctional enzyme subunit beta, mitochondrial OS=Homo sapiens GN=HADHB PE=1 SV=3	1.94499	2.811	1.59241	2.31734
Laminin subunit beta-2 OS=Homo sapiens GN=LAMB2 PE=1 SV=2	0.5301	0.491139	0.821012	1.24115
Eukaryotic translation initiation factor 3 subunit B OS=Homo sapiens GN=EIF3B PE=1 SV=3	1.5951	2.00842	1.55716	1.579
Integrin alpha-1 OS=Homo sapiens GN=ITGA1 PE=1 SV=2	0.371351	0.536849	0.596561	0.871317
Galectin-4 OS=Homo sapiens GN=LGALS4 PE=1 SV=1	1.3586	3.49754	2.49068	1.46
Actin-related protein 2/3 complex subunit 4 OS=Homo sapiens GN=ARPC4 PE=1 SV=3	1.25108	1.44516	2.64002	1.48499
Myosin light polypeptide 6 OS=Homo sapiens GN=MYL6 PE=1 SV=2	0.273002	0.314684	0.0938919	0.373266
Heterogeneous nuclear ribonucleoprotein K OS=Homo sapiens GN=HNRNPK PE=1 SV=1	2.60079	3.26509	2.12454	3.06142
14-3-3 protein epsilon OS=Homo sapiens GN=YWHAE PE=1 SV=1	2.31868	2.79733	1.44653	2.99577
GTP-binding nuclear protein Ran OS=Homo sapiens GN=RAN PE=1 SV=3	7.50769	5.48164	5.15993	5.74135
14-3-3 protein zeta/delta OS=Homo sapiens GN=YWHAZ PE=1 SV=1	1.55007	2.13541	1.19842	3.42199
Guanine nucleotide-binding protein subunit beta-2-like 1 OS=Homo sapiens GN=GNB2L1 PE=1 SV=3	2.37874	1.80466	2.07186	1.52787
Elongation factor 1-alpha 1 OS=Homo sapiens GN=EEF1A1 PE=1 SV=1	1.52318	3.4968	2.49272	2.537
Hemoglobin subunit beta OS=Homo sapiens GN=HBB PE=1 SV=2	0.0844103	0.910219	0.416868	0.426871
Hemoglobin subunit gamma-1 OS=Homo sapiens GN=HBG1 PE=1 SV=2	1.66962	3.30612	1.07976	1.36941
Hemoglobin subunit alpha OS=Homo sapiens GN=HBA1 PE=1 SV=2	0.375279	1.12565	0.584536	0.719941
T-complex protein 1 subunit beta OS=Homo sapiens GN=CCT2 PE=1 SV=4	1.85632	2.38873	1.81955	2.0699
DNA-dependent protein kinase catalytic subunit OS=Homo sapiens GN=PRKDC PE=1 SV=3	1.67462	2.32174	0.632093	1.20798
Neutrophil gelatinase-associated lipocalin OS=Homo sapiens GN=LCN2 PE=1 SV=2	0.839914	2.2129	1.29381	1.19308
ADP-ribosylation factor 1 OS=Homo sapiens GN=ARF1 PE=1 SV=2	6.54837	3.76908	5.27588	4.4111
Basement membrane-specific heparan sulfate proteoglycan core protein OS=Homo sapiens GN=HSPG2 PE=1 SV=4	0.382144	0.366009	0.667278	0.686438
Phosphate carrier protein, mitochondrial OS=Homo sapiens GN=SLC25A3 PE=1 SV=2	1.50499	2.0148	1.78459	1.75528
Vigilin OS=Homo sapiens GN=HDLBP PE=1 SV=2	0.763153	1.75861	0.889923	1.00675
Clathrin heavy chain 1 OS=Homo sapiens GN=CLTC PE=1 SV=5	0.835477	2.10721	0.529169	1.00683
Spectrin beta chain, non-erythrocytic 1 OS=Homo sapiens GN=SPTBN1 PE=1 SV=2	0.688475	1.49315	0.358694	0.764867
Transgelin OS=Homo sapiens GN=TAGLN PE=1 SV=4	0.895541	0.889993	0.827005	0.898152
2-oxoglutarate dehydrogenase, mitochondrial OS=Homo sapiens GN=OGDH PE=1 SV=3	2.17824	2.18045	1.7785	2.75818
Mucin-2 OS=Homo sapiens GN=MUC2 PE=1 SV=2	0.578118	2.45725	0.804942	0.740263
A-kinase anchor protein 12 OS=Homo sapiens GN=AKAP12 PE=1 SV=4	0.759946	0.454018	0.84904	1.31412
Lamin-B2 OS=Homo sapiens GN=LMNB2 PE=1 SV=3	0.310514	0.903888	0.482392	0.695212
Caldesmon OS=Homo sapiens GN=CALD1 PE=1 SV=3	0.168235	0.404293	0.183747	0.706104
Collagen alpha-1(XIV) chain OS=Homo sapiens GN=COL14A1 PE=1 SV=3	0.293434	0.449521	1.12612	0.794929
Glutamine--fructose-6-phosphate aminotransferase [isomerizing] 1 OS=Homo sapiens GN=GFPT1 PE=1 SV=3	2.54351	2.22002	1.87284	1.59572
Cytoskeleton-associated protein 4 OS=Homo sapiens GN=CKAP4 PE=1 SV=2	0.858724	1.41797	0.508981	1.07085
Galectin-3-binding protein OS=Homo sapiens GN=LGALS3BP PE=1 SV=1	3.71046	1.92951	1.87568	4.30151
Neuroblast differentiation-associated protein AHNAK OS=Homo sapiens GN=AHNAK PE=1 SV=2	0.169674	0.873415	0.424079	0.855298
Aspartyl/asparaginyl beta-hydroxylase OS=Homo sapiens GN=ASPH PE=1 SV=3	1.07441	1.02254	0.562934	2.52399
Cadherin-17 OS=Homo sapiens GN=CDH17 PE=1 SV=3	0.334807	1.6668	0.960337	0.645449
Heat shock protein 75 kDa, mitochondrial OS=Homo sapiens GN=TRAP1 PE=1 SV=3	2.21547	1.56726	0.85648	0.831381
Selenium-binding protein 1 OS=Homo sapiens GN=SELENBP1 PE=1 SV=2	1.29138	1.93829	0.569356	0.852649
Acid ceramidase OS=Homo sapiens GN=ASAH1 PE=1 SV=5	0.731615	0.648457	1.81194	1.54898
Integrin alpha-7 OS=Homo sapiens GN=ITGA7 PE=1 SV=3	0.555707	0.327053	0.639622	0.652651
Spectrin alpha chain, non-erythrocytic 1 OS=Homo sapiens GN=SPTAN1 PE=1 SV=3	0.512883	1.85822	0.344124	0.829085
Nidogen-2 OS=Homo sapiens GN=NID2 PE=1 SV=3	0.652546	0.391005	0.924387	1.12351
Eukaryotic translation initiation factor 3 subunit A OS=Homo sapiens GN=EIF3A PE=1 SV=1	1.52232	2.09544	1.1796	1.37644
Cytoplasmic dynein 1 heavy chain 1 OS=Homo sapiens GN=DYNC1H1 PE=1 SV=5	0.812913	1.67664	0.51381	0.980998
Filamin-C OS=Homo sapiens GN=FLNC PE=1 SV=3	0.268373	0.41188	0.21713	0.490174
UDP-glucose 4-epimerase OS=Homo sapiens GN=GALE PE=1 SV=2	2.49918	2.80471	1.92696	2.38333
Inter-alpha-trypsin inhibitor heavy chain H4 OS=Homo sapiens GN=ITIH4 PE=1 SV=4	1.13239	1.30617	2.85523	1.44167
Plastin-1 OS=Homo sapiens GN=PLS1 PE=1 SV=2	1.13689	2.55813	1.47314	1.71904
Neutral alpha-glucosidase AB OS=Homo sapiens GN=GANAB PE=1 SV=3	3.62567	2.89391	4.0741	2.44624
Major vault protein OS=Homo sapiens GN=MVP PE=1 SV=4	1.36136	2.95009	2.70449	2.80764
Nuclear mitotic apparatus protein 1 OS=Homo sapiens GN=NUMA1 PE=1 SV=2	0.700335	1.10811	0.387711	0.800752
Periostin OS=Homo sapiens GN=POSTN PE=1 SV=2	1.28718	1.18085	4.79883	4.1391
Protein disulfide-isomerase A6 OS=Homo sapiens GN=PDIA6 PE=1 SV=1	0.797586	1.82925	0.922393	1.31725
Phosphoglucomutase-like protein 5 OS=Homo sapiens GN=PGM5 PE=1 SV=2	0.549413	0.465343	0.342494	0.580199
Plectin OS=Homo sapiens GN=PLEC PE=1 SV=3	0.582621	1.18956	0.810473	1.73397
Inorganic pyrophosphatase OS=Homo sapiens GN=PPA1 PE=1 SV=2	1.20682	3.29502	1.61471	1.86498
Myosin light chain kinase, smooth muscle OS=Homo sapiens GN=MYLK PE=1 SV=4	0.420725	0.535708	0.35867	0.665067
Fascin OS=Homo sapiens GN=FSCN1 PE=1 SV=3	1.26243	0.855686	1.69634	1.36966
Membrane primary amine oxidase OS=Homo sapiens GN=AOC3 PE=1 SV=3	0.287606	0.335206	0.602165	0.595992
Mitochondrial inner membrane protein OS=Homo sapiens GN=IMMT PE=1 SV=1	1.06182	2.03326	0.337755	1.02243
Programmed cell death protein 4 OS=Homo sapiens GN=PDCD4 PE=1 SV=2	1.09558	1.72473	1.07929	1.04827
KN motif and ankyrin repeat domain-containing protein 2 OS=Homo sapiens GN=KANK2 PE=1 SV=1	0.605657	0.581816	0.409217	0.622501
Calcium-binding mitochondrial carrier protein SCaMC-1 OS=Homo sapiens GN=SLC25A24 PE=1 SV=2	1.15659	1.46473	1.63051	2.099
Polymerase I and transcript release factor OS=Homo sapiens GN=PTRF PE=1 SV=1	0.398564	0.811277	0.233432	0.626099
Pre-mRNA-processing-splicing factor 8 OS=Homo sapiens GN=PRPF8 PE=1 SV=2	0.918199	1.75476	0.722934	1.12138
von Willebrand factor A domain-containing protein 1 OS=Homo sapiens GN=VWA1 PE=2 SV=1	0.669543	0.482873	0.746157	0.562567
Olfactomedin-4 OS=Homo sapiens GN=OLFM4 PE=1 SV=1	1.42124	7.11975	3.67108	13.1005
Nicotinate phosphoribosyltransferase OS=Homo sapiens GN=NAPRT1 PE=1 SV=2	2.46894	1.79297	3.26364	4.22705
Staphylococcal nuclease domain-containing protein 1 OS=Homo sapiens GN=SND1 PE=1 SV=1	2.46726	2.83719	2.12568	2.20758
Myosin-14 OS=Homo sapiens GN=MYH14 PE=1 SV=2	0.378533	1.48156	0.681481	0.492462
Kinectin OS=Homo sapiens GN=KTN1 PE=1 SV=1	0.624933	0.767123	0.263518	0.575175
Cullin-associated NEDD8-dissociated protein 1 OS=Homo sapiens GN=CAND1 PE=1 SV=2	0.94361	1.73281	1.12822	1.44317
Adipocyte enhancer-binding protein 1 OS=Homo sapiens GN=AEBP1 PE=1 SV=1	1.08206	0.943772	2.20632	1.82057
Protein enabled homolog OS=Homo sapiens GN=ENAH PE=1 SV=2	0.990394	0.469954	0.595176	0.649364
Protein enabled homolog OS=Homo sapiens GN=ENAH PE=1 SV=2	0.990394	0.469954	0.595176	0.649364
Thioredoxin domain-containing protein 5 OS=Homo sapiens GN=TXNDC5 PE=1 SV=2	0.663403	2.41624	0.992205	1.24821
Programmed cell death 6-interacting protein OS=Homo sapiens GN=PDCD6IP PE=1 SV=1	0.474526	1.55011	0.578541	1.04505
Intelectin-1 OS=Homo sapiens GN=ITLN1 PE=1 SV=1	2.01916	5.14862	1.67171	12.9675
LIM domain only protein 7 OS=Homo sapiens GN=LMO7 PE=1 SV=3	1.30106	1.42111	0.535236	1.18901
Palladin OS=Homo sapiens GN=PALLD PE=1 SV=3	0.532147	0.483966	0.397071	0.864183
BTB/POZ domain-containing protein KCTD12 OS=Homo sapiens GN=KCTD12 PE=1 SV=1	1.21068	0.89667	1.93617	1.19455
Carboxymethylenebutenolidase homolog OS=Homo sapiens GN=CMBL PE=1 SV=1	2.14053	2.11609	3.52108	2.1677
Methylthioribulose-1-phosphate dehydratase OS=Homo sapiens GN=APIP PE=1 SV=1	2.28773	1.75372	1.458	3.36508
ERO1-like protein alpha OS=Homo sapiens GN=ERO1L PE=1 SV=2	1.4044	1.08595	1.72012	2.12392
Succinyl-CoA ligase [GDP-forming] subunit beta, mitochondrial OS=Homo sapiens GN=SUCLG2 PE=1 SV=2	1.43206	2.33093	0.846661	0.779003
Vacuolar protein sorting-associated protein 35 OS=Homo sapiens GN=VPS35 PE=1 SV=2	1.3302	1.97192	1.26614	1.37582
L-amino-acid oxidase OS=Homo sapiens GN=IL4I1 PE=1 SV=1	0.921927	0.666147	2.50283	1.06273
Collagen alpha-1(XII) chain OS=Homo sapiens GN=COL12A1 PE=1 SV=2	0.523681	0.708514	1.26473	0.549929
Cell surface A33 antigen OS=Homo sapiens GN=GPA33 PE=1 SV=1	2.33426	2.98251	1.8075	1.05258
Aconitate hydratase, mitochondrial OS=Homo sapiens GN=ACO2 PE=1 SV=2	0.999931	2.92641	1.46198	2.11991
T-complex protein 1 subunit eta OS=Homo sapiens GN=CCT7 PE=1 SV=2	1.66575	3.10093	2.14961	1.87593
Extended synaptotagmin-1 OS=Homo sapiens GN=ESYT1 PE=1 SV=1	1.12546	1.52884	1.66596	1.75286
Sorbin and SH3 domain-containing protein 1 OS=Homo sapiens GN=SORBS1 PE=1 SV=3	0.28855	0.41204	0.22802	0.663811
Nuclear ubiquitous casein and cyclin-dependent kinase substrate 1 OS=Homo sapiens GN=NUCKS1 PE=1 SV=1	0.838035	0.706996	0.298157	0.926793
EH domain-containing protein 4 OS=Homo sapiens GN=EHD4 PE=1 SV=1	1.05053	1.85282	1.28282	1.86785
Tensin-1 OS=Homo sapiens GN=TNS1 PE=1 SV=2	0.340092	0.452404	0.452399	0.669713
PDZ and LIM domain protein 7 OS=Homo sapiens GN=PDLIM7 PE=1 SV=1	0.450475	0.478199	0.374466	0.8922
Endoplasmic reticulum aminopeptidase 1 OS=Homo sapiens GN=ERAP1 PE=1 SV=3	1.40806	2.37616	1.77997	0.882925
Ribosome-binding protein 1 OS=Homo sapiens GN=RRBP1 PE=1 SV=4	0.566902	1.10691	0.137202	0.656037
Heat shock protein beta-7 OS=Homo sapiens GN=HSPB7 PE=1 SV=1	0.570125	0.44281	0.301967	0.704618
Alpha-methylacyl-CoA racemase OS=Homo sapiens GN=AMACR PE=1 SV=2	3.92829	1.78683	1.14454	1.033
NADH-cytochrome b5 reductase 1 OS=Homo sapiens GN=CYB5R1 PE=1 SV=1	2.177	1.11867	2.07712	3.1806
Calcium-binding mitochondrial carrier protein Aralar2 OS=Homo sapiens GN=SLC25A13 PE=1 SV=2	1.69388	1.56303	1.36748	2.71775
Long-chain-fatty-acid--CoA ligase 5 OS=Homo sapiens GN=ACSL5 PE=1 SV=1	1.6711	2.21425	0.802911	1.38684
Synaptopodin-2 OS=Homo sapiens GN=SYNPO2 PE=1 SV=2	0.300855	0.400608	0.249681	0.577235
Serine/arginine repetitive matrix protein 2 OS=Homo sapiens GN=SRRM2 PE=1 SV=2	0.873079	0.628394	0.554386	0.809961
Eukaryotic translation initiation factor 3 subunit L OS=Homo sapiens GN=EIF3L PE=1 SV=1	1.82909	2.262	1.54038	1.43624
Cofilin-2 OS=Homo sapiens GN=CFL2 PE=1 SV=1	0.451962	0.592633	0.40369	0.674736
Glutathione S-transferase kappa 1 OS=Homo sapiens GN=GSTK1 PE=1 SV=3	1.71177	2.81983	4.58217	3.63548
Thyroid hormone receptor-associated protein 3 OS=Homo sapiens GN=THRAP3 PE=1 SV=2	0.742793	1.29474	0.233478	0.865401
Talin-1 OS=Homo sapiens GN=TLN1 PE=1 SV=3	0.367304	0.741355	0.387401	0.851885
Hypoxia up-regulated protein 1 OS=Homo sapiens GN=HYOU1 PE=1 SV=1	0.89202	2.27519	0.883649	1.5079
Coatomer subunit gamma-1 OS=Homo sapiens GN=COPG1 PE=1 SV=1	1.07116	2.91108	1.03822	1.53647
EMILIN-1 OS=Homo sapiens GN=EMILIN1 PE=1 SV=2	0.642831	0.3422	0.865197	1.45281
Mitochondrial carrier homolog 2 OS=Homo sapiens GN=MTCH2 PE=1 SV=1	3.54425	2.50664	2.32039	2.66347
Sulfide:quinone oxidoreductase, mitochondrial OS=Homo sapiens GN=SQRDL PE=1 SV=1	0.441532	2.06307	1.75987	1.65609
IgGFc-binding protein OS=Homo sapiens GN=FCGBP PE=1 SV=3	0.687655	4.55576	1.22339	0.882783
