# Supplementary material for: Large scale systematic proteomic quantification from non-metastatic to metastatic colorectal cancer
Source: Sci Rep. 2015 Jul 15;5:12120. doi: 10.1038/srep12120 (PMC4648419; doi:10.1038/srep12120)
Supplement: Supplementary Table S3 [file srep12120-s3.xls]

## Sheet: Table S3
Large scale systematic proteomic quantification from non-metastatic to metastatic colorectal cancer Xuefei Yin1*, Yang Zhang1*, Shaowen Guo2, Hong Jin1, Wenhai Wang2 & Pengyuan Yang1 1Department of Chemistry and Institutes of Biomedical Sciences of Shanghai medical School, Fudan University, Shanghai 200032, China, 2 Shuguang Hospital affiliated to Shanghai University of Traditional Chinese Medici…
Table S3 The enriched canonical pathways among the differencial expressed proteins
Canonical Pathway	-log(p-value)
Acute Phase Response Signaling	14.3001
Actin Cytoskeleton Signaling	10.093
LXR/RXR Activation	9.44782
ILK Signaling	8.86436
Caveolar-mediated Endocytosis Signaling	8.10729
Coagulation System	6.60424
Tryptophan Degradation X (Mammalian, via Tryptamine)	6.31194
Aryl Hydrocarbon Receptor Signaling	5.77889
TCA Cycle II (Eukaryotic)	5.69813
Mitochondrial Dysfunction	5.6981
Epithelial Adherens Junction Signaling	5.45896
Integrin Signaling	5.31713
Granzyme B Signaling	5.19366
Putrescine Degradation III	5.03778
Extrinsic Prothrombin Activation Pathway	5.03778
Regulation of Cellular Mechanics by Calpain Protease	4.97531
Noradrenaline and Adrenaline Degradation	4.81206
Ethanol Degradation IV	4.75888
Dopamine Degradation	4.51499
Signaling by Rho Family GTPases	4.43271
Glycogen Degradation III	4.40716
Cdc42 Signaling	4.12037
Agranulocyte Adhesion and Diapedesis	4.11211
tRNA Charging	4.11073
Histamine Degradation	4.08455
DNA Double-Strand Break Repair by Non-Homologous End Joining	3.94501
Paxillin Signaling	3.92705
Aldosterone Signaling in Epithelial Cells	3.87577
Clathrin-mediated Endocytosis Signaling	3.8669
Intrinsic Prothrombin Activation Pathway	3.84619
LPS/IL-1 Mediated Inhibition of RXR Function	3.8397
Ethanol Degradation II	3.76758
Oxidative Ethanol Degradation III	3.69853
Fatty Acid 伪-oxidation	3.69853
Serotonin Degradation	3.63598
Virus Entry via Endocytic Pathways	3.61874
RhoGDI Signaling	3.37487
RhoA Signaling	3.35147
Glycogen Degradation II	3.27055
Gluconeogenesis I	3.13377
Ketogenesis	3.12184
Regulation of Actin-based Motility by Rho	3.1034
Glutaryl-CoA Degradation	2.98972
Hepatic Fibrosis / Hepatic Stellate Cell Activation	2.908
Mevalonate Pathway I	2.87096
Remodeling of Epithelial Adherens Junctions	2.82255
NRF2-mediated Oxidative Stress Response	2.72694
Complement System	2.72599
Antigen Presentation Pathway	2.72599
Phenylethylamine Degradation I	2.66999
Pentose Phosphate Pathway (Oxidative Branch)	2.66999
Cellular Effects of Sildenafil (Viagra)	2.61697
Fatty Acid 尾-oxidation I	2.61243
Telomere Extension by Telomerase	2.57387
Xenobiotic Metabolism Signaling	2.52672
Protein Ubiquitination Pathway	2.52672
Superpathway of Geranylgeranyldiphosphate Biosynthesis I (via Mevalonate)	2.48985
Arginine Biosynthesis IV	2.45367
Actin Nucleation by ARP-WASP Complex	2.40143
Neuroprotective Role of THOP1 in Alzheimer's Disease	2.31913
Role of Tissue Factor in Cancer	2.30217
CDK5 Signaling	2.28682
Aspartate Degradation II	2.2831
Production of Nitric Oxide and Reactive Oxygen Species in Macrophages	2.27231
Sertoli Cell-Sertoli Cell Junction Signaling	2.2233
FAK Signaling	2.21204
Tryptophan Degradation III (Eukaryotic)	2.20569
PAK Signaling	2.18787
Lipid Antigen Presentation by CD1	2.14487
Hypoxia Signaling in the Cardiovascular System	2.12104
Tight Junction Signaling	2.11179
PI3K/AKT Signaling	2.09782
Glycolysis I	2.08732
Germ Cell-Sertoli Cell Junction Signaling	2.04512
Agrin Interactions at Neuromuscular Junction	2.03845
Ketolysis	2.02305
Protein Kinase A Signaling	1.98788
Leukocyte Extravasation Signaling	1.92613
Oxidative Phosphorylation	1.90382
Rac Signaling	1.86454
Superpathway of Cholesterol Biosynthesis	1.83921
Calcium Signaling	1.83058
Pentose Phosphate Pathway	1.82797
PPAR伪/RXR伪 Activation	1.80212
Purine Nucleotides De Novo Biosynthesis II	1.7463
Leukotriene Biosynthesis	1.7463
Atherosclerosis Signaling	1.73499
UDP-N-acetyl-D-galactosamine Biosynthesis I	1.71788
Melatonin Degradation III	1.71788
Glutamate Degradation X	1.71788
Glutamate Biosynthesis II	1.71788
FXR/RXR Activation	1.68727
ERK/MAPK Signaling	1.64154
Neuregulin Signaling	1.62718
IL-12 Signaling and Production in Macrophages	1.61659
Phenylalanine Degradation IV (Mammalian, via Side Chain)	1.60549
Superpathway of Citrulline Metabolism	1.54399
Methylglyoxal Degradation III	1.54399
Isoleucine Degradation I	1.54399
Colanic Acid Building Blocks Biosynthesis	1.54399
Inhibition of Matrix Metalloproteases	1.47545
Mitotic Roles of Polo-Like Kinase	1.46621
Glutathione Redox Reactions I	1.43472
S-methyl-5-thio-伪-D-ribose 1-phosphate Degradation	1.42101
Proline Degradation	1.42101
Palmitate Biosynthesis I (Animals)	1.42101
Glycine Biosynthesis I	1.42101
GDP-L-fucose Biosynthesis I (from GDP-D-mannose)	1.42101
Fatty Acid Biosynthesis Initiation II	1.42101
Adenine and Adenosine Salvage I	1.42101
4-hydroxyproline Degradation I	1.42101
Mechanisms of Viral Exit from Host Cells	1.417
Mitochondrial L-carnitine Shuttle Pathway	1.38578
Cell Cycle: G2/M DNA Damage Checkpoint Regulation	1.36215
Ephrin Receptor Signaling	1.3534
Valine Degradation I	1.34004
Huntington's Disease Signaling	1.29503
Glucocorticoid Receptor Signaling	1.2754
Thyroid Hormone Biosynthesis	1.24907
Melatonin Degradation II	1.24907
Inosine-5'-phosphate Biosynthesis II	1.24907
Glycerol-3-phosphate Shuttle	1.24907
Diphthamide Biosynthesis	1.24907
D-glucuronate Degradation I	1.24907
4-aminobutyrate Degradation I	1.24907
Phospholipase C Signaling	1.21889
Thrombin Signaling	1.19268
Reelin Signaling in Neurons	1.18728
14-3-3-mediated Signaling	1.16667
p70S6K Signaling	1.15386
Glutathione-mediated Detoxification	1.14854
TR/RXR Activation	1.14012
Prostate Cancer Signaling	1.14012
Granulocyte Adhesion and Diapedesis	1.12978
dTMP De Novo Biosynthesis	1.12827
Pyruvate Fermentation to Lactate	1.12827
Proline Biosynthesis I	1.12827
NAD Biosynthesis III	1.12827
Creatine-phosphate Biosynthesis	1.12827
Ceramide Degradation	1.12827
Arginine Degradation I (Arginase Pathway)	1.12827
2-ketoglutarate Dehydrogenase Complex	1.12827
Apoptosis Signaling	1.0809
eNOS Signaling	1.04577
VEGF Signaling	1.03901
Glycerol Degradation I	1.03549
Glutamate Degradation III (via 4-aminobutyrate)	1.03549
Galactose Degradation I (Leloir Pathway)	1.03549
GDP-glucose Biosynthesis	1.03549
Folate Polyglutamylation	1.03549
Citrulline-Nitric Oxide Cycle	1.03549
Fc纬 Receptor-mediated Phagocytosis in Macrophages and Monocytes	0.999115
PXR/RXR Activation	0.968342
Urea Cycle	0.960418
UDP-N-acetyl-D-glucosamine Biosynthesis II	0.960418
Thioredoxin Pathway	0.960418
Superpathway of Serine and Glycine Biosynthesis I	0.960418
Superoxide Radicals Degradation	0.960418
Sphingosine and Sphingosine-1-phosphate Metabolism	0.960418
Selenocysteine Biosynthesis II (Archaea and Eukaryotes)	0.960418
Salvage Pathways of Pyrimidine Deoxyribonucleotides	0.960418
Glucose and Glucose-1-phosphate Degradation	0.960418
Acetyl-CoA Biosynthesis I (Pyruvate Dehydrogenase Complex)	0.960418
Retinoate Biosynthesis I	0.926809
Regulation of eIF4 and p70S6K Signaling	0.919256
HIF1伪 Signaling	0.901512
Airway Pathology in Chronic Obstructive Pulmonary Disease	0.89757
Systemic Lupus Erythematosus Signaling	0.886326
Inhibition of Angiogenesis by TSP1	0.882186
Stearate Biosynthesis I (Animals)	0.861121
Macropinocytosis Signaling	0.84937
UDP-N-acetyl-D-galactosamine Biosynthesis II	0.843663
Citrulline Biosynthesis	0.843663
TREM1 Signaling	0.835874
Androgen Signaling	0.835726
Ephrin B Signaling	0.809699
CCR3 Signaling in Eosinophils	0.80495
Crosstalk between Dendritic Cells and Natural Killer Cells	0.797003
Folate Transformations I	0.796583
NF-魏B Activation by Viruses	0.784559
Glycine Betaine Degradation	0.754885
G伪12/13 Signaling	0.747235
纬-glutamyl Cycle	0.717538
Bile Acid Biosynthesis, Neutral Pathway	0.683782
Superpathway of Melatonin Degradation	0.657579
Cardiac 尾-adrenergic Signaling	0.65317
Urate Biosynthesis/Inosine 5'-phosphate Degradation	0.653039
Fatty Acid Activation	0.653039
UVA-Induced MAPK Signaling	0.642771
Vitamin-C Transport	0.62486
RAN Signaling	0.59889
IL-8 Signaling	0.598449
PPAR Signaling	0.596615
Semaphorin Signaling in Neurons	0.592616
Activation of IRF by Cytosolic Pattern Recognition Receptors	0.580675
Axonal Guidance Signaling	0.554959
Telomerase Signaling	0.554302
Amyotrophic Lateral Sclerosis Signaling	0.554302
纬-linolenate Biosynthesis II (Animals)	0.552478
Purine Nucleotides Degradation II (Aerobic)	0.552478
Death Receptor Signaling	0.54671
Nitric Oxide Signaling in the Cardiovascular System	0.546262
Myc Mediated Apoptosis Signaling	0.535969
Induction of Apoptosis by HIV1	0.535969
Glioma Invasiveness Signaling	0.535969
Granzyme A Signaling	0.531607
Endoplasmic Reticulum Stress Pathway	0.531607
Differential Regulation of Cytokine Production in Intestinal Epithelial Cells by IL-17A and IL-17F	0.512066
Type I Diabetes Mellitus Signaling	0.500737
Tec Kinase Signaling	0.489816
fMLP Signaling in Neutrophils	0.48653
ERK5 Signaling	0.486157
GM-CSF Signaling	0.47691
Maturity Onset Diabetes of Young (MODY) Signaling	0.47644
Role of JAK1, JAK2 and TYK2 in Interferon Signaling	0.460136
Dendritic Cell Maturation	0.450802
p38 MAPK Signaling	0.446546
Tumoricidal Function of Hepatic Natural Killer Cells	0.444718
IL-6 Signaling	0.434039
Growth Hormone Signaling	0.433834
IL-22 Signaling	0.430108
Role of JAK family kinases in IL-6-type Cytokine Signaling	0.41624
IL-15 Production	0.41624
Dopamine Receptor Signaling	0.410279
Cardiac Hypertrophy Signaling	0.408362
B Cell Development	0.390498
Serotonin Receptor Signaling	0.378524
Cytotoxic T Lymphocyte-mediated Apoptosis of Target Cells	0.378524
Interferon Signaling	0.367092
AMPK Signaling	0.356481
G Protein Signaling Mediated by Tubby	0.345704
Relaxin Signaling	0.337161
Role of JAK2 in Hormone-like Cytokine Signaling	0.335685
Retinol Biosynthesis	0.335685
CTLA4 Signaling in Cytotoxic T Lymphocytes	0.330116
Oncostatin M Signaling	0.326076
伪-Adrenergic Signaling	0.324306
tRNA Splicing	0.316853
IL-9 Signaling	0.316853
IL-17A Signaling in Fibroblasts	0.316853
Estrogen Biosynthesis	0.316853
Docosahexaenoic Acid (DHA) Signaling	0.283387
p53 Signaling	0.281815
Role of PKR in Interferon Induction and Antiviral Response	0.275783
CXCR4 Signaling	0.270221
Hematopoiesis from Pluripotent Stem Cells	0.268452
Graft-versus-Host Disease Signaling	0.268452
Autoimmune Thyroid Disease Signaling	0.268452
IGF-1 Signaling	0.267532
Antioxidant Action of Vitamin C	0.267532
iNOS Signaling	0.247957
Role of Oct4 in Mammalian Embryonic Stem Cell Pluripotency	0.241585
Retinoic acid Mediated Apoptosis Signaling	0.235425
Primary Immunodeficiency Signaling	0.235425
nNOS Signaling in Neurons	0.229466
Sphingosine-1-phosphate Signaling	0.22542
Ephrin A Signaling	0.218117
Amyloid Processing	0.207471
CNTF Signaling	0.202393
mTOR Signaling	0
cAMP-mediated signaling	0
VDR/RXR Activation	0
Type II Diabetes Mellitus Signaling	0
Thrombopoietin Signaling	0
T Helper Cell Differentiation	0
Synaptic Long Term Potentiation	0
Synaptic Long Term Depression	0
Superpathway of Inositol Phosphate Compounds	0
Sperm Motility	0
SAPK/JNK Signaling	0
Role of Pattern Recognition Receptors in Recognition of Bacteria and Viruses	0
Role of Osteoblasts, Osteoclasts and Chondrocytes in Rheumatoid Arthritis	0
Role of NFAT in Regulation of the Immune Response	0
Role of NFAT in Cardiac Hypertrophy	0
Role of Macrophages, Fibroblasts and Endothelial Cells in Rheumatoid Arthritis	0
Role of JAK1 and JAK3 in 纬c Cytokine Signaling	0
Role of BRCA1 in DNA Damage Response	0
Renin-Angiotensin Signaling	0
Regulation of the Epithelial-Mesenchymal Transition Pathway	0
RAR Activation	0
RANK Signaling in Osteoclasts	0
Prolactin Signaling	0
Phospholipases	0
Pancreatic Adenocarcinoma Signaling	0
PTEN Signaling	0
PI3K Signaling in B Lymphocytes	0
PEDF Signaling	0
PDGF Signaling	0
P2Y Purigenic Receptor Signaling Pathway	0
Ovarian Cancer Signaling	0
OX40 Signaling Pathway	0
Neuropathic Pain Signaling In Dorsal Horn Neurons	0
Molecular Mechanisms of Cancer	0
Melatonin Signaling	0
Leptin Signaling in Obesity	0
JAK/Stat Signaling	0
Insulin Receptor Signaling	0
IL-3 Signaling	0
IL-1 Signaling	0
HER-2 Signaling in Breast Cancer	0
G伪s Signaling	0
G伪q Signaling	0
G伪i Signaling	0
Glioblastoma Multiforme Signaling	0
Gap Junction Signaling	0
GDNF Family Ligand-Receptor Interactions	0
G-Protein Coupled Receptor Signaling	0
G Beta Gamma Signaling	0
FLT3 Signaling in Hematopoietic Progenitor Cells	0
Estrogen-Dependent Breast Cancer Signaling	0
Estrogen Receptor Signaling	0
Endothelin-1 Signaling	0
Eicosanoid Signaling	0
EIF2 Signaling	0
EGF Signaling	0
Dopamine-DARPP32 Feedback in cAMP Signaling	0
D-myo-inositol-5-phosphate Metabolism	0
D-myo-inositol (3,4,5,6)-tetrakisphosphate Biosynthesis	0
D-myo-inositol (1,4,5,6)-Tetrakisphosphate Biosynthesis	0
Corticotropin Releasing Hormone Signaling	0
Communication between Innate and Adaptive Immune Cells	0
Colorectal Cancer Metastasis Signaling	0
Chemokine Signaling	0
Ceramide Signaling	0
CREB Signaling in Neurons	0
CD28 Signaling in T Helper Cells	0
CCR5 Signaling in Macrophages	0
Breast Cancer Regulation by Stathmin1	0
Bladder Cancer Signaling	0
Antiproliferative Role of Somatostatin Receptor 2	0
Allograft Rejection Signaling	0
3-phosphoinositide Degradation	0
3-phosphoinositide Biosynthesis	0
