# Supplementary material for: Large scale systematic proteomic quantification from non-metastatic to metastatic colorectal cancer
Source: Sci Rep. 2015 Jul 15;5:12120. doi: 10.1038/srep12120 (PMC4648419; doi:10.1038/srep12120)
Supplement: Supplementary Table S4 [file srep12120-s4.xls]

## Sheet: Table S4
Large scale systematic proteomic quantification from non-metastatic to metastatic colorectal cancer Xuefei Yin1*, Yang Zhang1*, Shaowen Guo2, Hong Jin1, Wenhai Wang2 & Pengyuan Yang1 1Department of Chemistry and Institutes of Biomedical Sciences of Shanghai medical School, Fudan University, Shanghai 200032, China, 2 Shuguang Hospital affiliated to Shanghai University of Traditional Chinese Medici…
Table S4 The up- and down -regulation of Diseases and Bio Functions
Diseases and Bio Functions	Stage II	Stage IIIA	Stage IIIB	Stage IIIC
hypoglycemia	-2.41512	-2.41512	-2.41512	-2.41512
accumulation of phagocytes	-2.76386	-2.76386	-2.05953	-2.05953
accumulation of blood cells	-2.30245	-2.77113	-2.14623	-2.14623
accumulation of myeloid cells	-2.60808	-2.60808	-1.89822	-1.89822
concentration of fatty acid	-1.50917	-2.06518	-2.06518	-2.78006
quantity of alkaline phosphatase in blood	-2	-2	-2	-2
binding of fibroblasts	-2.17905	-1.52997	-2.17905	-1.52997
organismal death	1.39449	-2.4622	-1.037	-2.52205
accumulation of antigen presenting cells	-2.1693	-2.1693	-1.41005	-1.41005
binding of cells	-1.81409	-1.3624	-2.49162	-1.3624
memory deficits	-1.06749	-1.98248	-1.98248	-1.98248
apoptosis of cortical neurons	1.73205	1.73205	1.73205	1.73205
cell death of cortical neurons	1.66448	2.4327	1.40841	1.40841
migration of myeloid cells	-2.04102	-2.35236	-1.24537	-1.24537
fibrogenesis	1.32701	1.32701	1.94905	1.94905
quantity of enzyme	-1.63299	-1.63299	-1.63299	-1.63299
quantity of cellular protrusions	0.80829	2.42487	1.73205	1.50111
migration of granulocytes	-1.79321	-2.69451	-0.929465	-0.929465
accumulation of neutrophils	-1.94766	-1.94766	-1.17595	-1.17595
recruitment of leukocytes	-1.39508	-2.04251	-1.58006	-1.1176
engulfment of cells	-1.88457	2.23792	-0.0785237	1.88457
migration of neutrophils	-1.42972	-2.31637	-1.11939	-1.11939
synthesis of nitric oxide	-0.847946	1.85089	-2.12442	1.12148
size of lesion	-1.11848	-1.193	-1.78918	-1.78918
diarrhea	-1.1767	-1.96116	-1.96116	-0.784465
activation of microglia	-2.20043	-0.691564	-1.446	-1.446
endocytosis	-1.91237	1.67332	-1.91237	0.239046
uptake of lipid	1.40841	0.896258	0.896258	2.4327
vascular lesion	-1.37692	-0.843621	-1.69689	-1.69689
atherosclerotic lesion	-1.37489	-0.840288	-1.69564	-1.69564
formation of filaments	1.06901	1.06901	1.72351	1.72351
atherosclerosis	-2.17984	-0.740924	-0.932779	-1.50834
size of animal	-2.15455	-0.718185	-1.53897	-0.923381
activation of cells	-2.35566	1.21763	-0.88153	0.863841
internalization of cells	-1.97246	0.810767	1.2464	1.2464
size of atherosclerotic lesion	-1.20133	-0.823008	-1.57964	-1.57964
apoptosis of muscle cells	1.32354	1.32354	1.14468	1.32354
survival of organism	-0.785548	1.52548	1.12004	1.67753
cell movement of lymphocytes	-1.62306	-1.46116	0.52213	-1.46116
transport of molecule	0.819126	1.26592	1.26592	1.71272
vascular disease	-1.73707	-0.529348	-1.15736	-1.62837
adhesion of fibroblast cell lines	-1.64996	-1.11772	-1.75641	-0.479022
mortality	1.2376	-0.787562	-1.46261	-1.46261
engulfment of myeloid cells	-1.31481	1.35158	0.855084	1.40675
quantity of lesion	-1.40556	-0.624695	-1.40556	-1.40556
response of myeloid cells	-1.00157	1.03702	1.62201	1.0902
Lesion Formation	-0.596465	-1.19626	-1.19626	-1.72941
immune response of cells	-1.52446	2.10123	-0.401274	0.680174
formation of vascular lesion	-1.16985	-1.16985	-1.16985	-1.16985
Infarction	-1.07959	-1.07959	-0.9135	-1.57786
engulfment of leukocytes	-0.609839	1.81281	0.860457	1.36169
activation of blood cells	-2.28491	0.499435	-1.72305	0.124859
secretion of lipid	0.607087	1.03925	1.03925	1.90358
lung tumor	-1.35059	-1.17568	-0.336087	-1.70043
migration of connective tissue cells	0.113961	1.02565	1.70941	1.70941
development of muscle	0.569803	1.25357	-0.797724	1.93733
phagocytosis of myeloid cells	-1.08091	1.11917	1.17656	1.17656
cell death of cerebral cortex cells	1.39051	1.19387	1.75569	0.182592
apoptosis of phagocytes	-2.23607	-0.447214	-0.447214	-1.34164
cell death of phagocytes	-2.22834	-0.557086	-0.371391	-1.29987
muscle weakness	1.93449	1.1138	-1.1138	0.293105
response of granulocytes	-1.43208	1.43208	1.1717	0.390567
immune response of neutrophils	-1.43208	1.43208	1.1717	0.390567
contractility of muscle	-1.55543	-0.725866	-0.725866	-1.34804
recruitment of myeloid cells	-0.711159	-1.68092	-1.19604	-0.711159
cell death of myeloid cells	-1.29987	0.371391	-1.29987	-1.29987
clearance of lipid	0.31741	1.70247	0.548254	1.70247
myocardial infarction	-1.06749	-1.06749	-1.06749	-1.06749
thickness of cortical bone	1.06749	1.06749	1.06749	1.06749
quantity of bacteria	-1.0643	-1.0643	-1.0643	-1.0643
quantity of neurites	0.132453	1.9868	1.19208	0.927173
size of infarct	-0.792406	-0.792406	-1.32068	-1.32068
cell death	0.686901	-0.749448	-0.983279	-1.80527
engulfment of phagocytes	-1.00157	1.56883	0.558397	1.0902
recruitment of phagocytes	-1.60418	-1.25629	-0.676463	-0.676463
cell death of fibroblast cell lines	-0.103606	-0.911734	-1.59553	-1.59553
adhesion of immune cells	-0.255671	-1.59408	-1.31096	-1.02783
inflammatory response	-1.73808	-0.715678	-0.851998	-0.851998
Nephritis	1.57958	0.679302	-0.924833	-0.924833
phagocytosis of cells	-1.55851	1.43445	0.0852918	1.01575
immune response of phagocytes	-0.710962	1.25917	1.31057	0.79662
Thrombosis	-0.18288	-0.850789	-1.5187	-1.5187
activation of phagocytes	-2.59617	0.414515	-0.632681	0.414515
quantity of IL-12 in blood	-1	-1	-1	-1
abnormal morphology of kidney	1	1.4	1	-0.6
apoptosis of central nervous system cells	1	1	1	1
disorder of artery	-1.82667	-0.417603	-0.600782	-1.15032
concentration of cholesterol	0.950542	0.117558	1.11714	1.78353
morphology of body cavity	0.762493	-1.06749	1.06749	-1.06749
failure of kidney	0.509175	1.673	1.23657	0.509175
migration of fibroblasts	-0.242536	0.727607	1.45521	1.45521
quantity of interleukin	-1.45363	-0.59222	-1.23828	-0.59222
quantity of steroid	0.803644	0.125582	1.07172	1.82862
phagocytosis of phagocytes	-0.76314	1.35158	0.855084	0.855084
size of body	-0.509359	0.349164	1.43165	1.52497
cell movement of neutrophils	-0.977331	-1.49512	-0.666656	-0.666656
concentration of sterol	0.949677	0.0401496	1.03236	1.77652
proliferation of fibroblast cell lines	-0.208153	1.29055	1.45707	0.79098
aggregation of cells	-0.757551	0.885726	1.05005	1.05005
cell movement of granulocytes	-1.11971	-1.6556	-0.482295	-0.482295
infection of mammalia	1.78054	-0.51693	-1.37848	0.0574367
abnormal morphology of abdomen	0.557086	0.928477	1.29987	-0.928477
migration of phagocytes	-0.993946	-1.15171	-0.773069	-0.773069
secretion of molecule	0.352272	0.900251	0.900251	1.44823
necrosis	0.735358	-0.531034	-0.940172	-1.37136
permeability of blood vessel	0.447214	1.34164	0.447214	1.34164
myogenesis	0.447214	0.447214	-1.34164	1.34164
adhesion of connective tissue cells	-1.26755	-0.76053	-1.36895	-0.152106
Cancer	-1.01627	-1.32837	0.779188	-0.410444
efflux of cholesterol	0.667436	1.52487	0.667436	0.667436
cell death of connective tissue cells	0.542222	-0.542222	-1.61531	-0.82043
proliferation of cells	-0.033996	1.77826	1.14939	0.533098
cell movement of mononuclear leukocytes	-1.18338	-1.03774	0.163853	-1.03774
Bacterial Infection	0.20335	-1.10831	-1.55547	-0.512102
quantity of white pulp	1.06749	1.06749	-1.06749	-0.152499
Lung Cancer and Tumors	-1.00859	-0.81275	0.127298	-1.40028
stabilization of chromosomes	0.659276	1.95621	-0.0540391	0.659276
delayed hypersensitive reaction	1.94145	0.27735	0.83205	0.27735
experimentally-induced arthritis	-0.6799	0.777029	1.06841	0.777029
synthesis of lipid	-0.997712	-0.317454	-1.14888	-0.770959
concentration of triacylglycerol	-1.05721	-0.833337	-0.316713	-1.00555
cell death of muscle cells	1.06457	0.601711	0.910281	0.601711
adhesion of blood cells	-0.0186625	-1.28446	-1.0167	-0.748933
adipogenesis of fibroblast cell lines	1.38675	0.5547	0.5547	0.5547
leukocyte migration	-1.18289	-1.34355	0.072145	-0.429163
cell death of beta islet cells	-1	0	-1	-1
quantity of heavy metal	1.16487	-0.72111	-0.72111	0.38829
production of reactive oxygen species	1.67126	0.928477	0.185695	0.185695
cell movement of fibroblasts	-0.569803	0.341882	1.02565	1.02565
immune response of leukocytes	-0.53534	1.18502	0.460542	0.781106
aggregation of blood platelets	-0.282273	0.419027	1.12033	1.12033
cell death of central nervous system cells	0.477422	1.06967	0.791674	-0.562028
quantity of blood cells	-0.22796	0.602672	0.977797	1.08498
necrosis of liver	-0.0171473	-0.668746	-0.84022	-1.35464
cell movement	-1.14132	-0.148275	1.07988	0.507342
damage of muscle	0.650945	0.390567	1.43208	-0.390567
differentiation of cells	-1.06391	1.51554	0.131444	0.152415
migration of cells	-1.09503	-0.265186	1.05954	0.429577
cell movement of connective tissue cells	-0.284747	0.474579	1.04407	1.04407
fertility	-0.510343	0.226819	0.907277	1.1908
activation of myeloid cells	-2.4327	-0.128037	-0.128037	-0.128037
epithelial neoplasia	-0.928078	-1.06066	0.551544	0.265165
kidney development	1	-1	-0.2	0.6
Organ Degeneration	0.587698	0.426685	1.71479	-0.0563546
injury of lung	-0.27735	0.5547	1.38675	0.5547
migration of fibroblast cell lines	0.414515	-0.632681	1.28718	0.414515
lung cancer	-0.632681	-0.414515	0.632681	-1.06901
head and neck tumor	-0.152499	-1.06749	0.762493	0.762493
organization of cytoplasm	-1.46411	-0.190971	-0.756812	-0.332432
organization of cytoskeleton	-1.46411	-0.190971	-0.756812	-0.332432
concentration of lipid	-0.248196	-1.05003	-0.648622	-0.773735
influx of leukocytes	-1.34164	-0.447214	-0.447214	-0.447214
inflammation of lung	-1.09109	-1.09109	-0.218218	-0.218218
activation of neuroglia	-1.29399	0	-0.646997	-0.646997
cell movement of myeloid cells	-0.935783	-1.16527	-0.206535	-0.206535
central nervous system tumor	-0.5547	-1.38675	0.27735	0.27735
focal necrosis	-0.152499	0.152499	-1.06749	-1.06749
blister	1.43208	-0.390567	-0.130189	-0.390567
inflammation of intestine	0.59719	0.255939	0.255939	1.20386
homing of cells	-1.0249	-0.696932	0.532948	0.040996
homing	-1.0249	-0.696932	0.532948	0.040996
accumulation of phospholipid	0	9.42055e-17	-1.13137	1.13137
chemotaxis of cells	-0.658505	-1.03479	-0.282216	-0.282216
chemotaxis	-0.658505	-1.03479	-0.282216	-0.282216
growth of organism	2.13334e-16	1.28103	-0.480384	0.480384
accumulation of lipid	0.604053	0.486189	-1.10497	0.044199
immune response of antigen presenting cells	0.13013	0.905373	0.0636806	1.06042
quantity of phagocytes	-0.81196	-1.23104	0.0411593	0.0411593
injury of mice	-1.44463	0.64399	0.0174051	0.0174051
proliferation of tumor cells	-1.0062	-0.523225	-0.040248	0.442729
mean arterial pressure	-0.314347	-0.314347	-0.314347	-1.06878
accumulation of reactive oxygen species	0	0	1	1
angiogenesis	-0.0873635	-0.519042	-0.231256	-1.09461
area of lesion	-1.01489	-0.0982156	-0.0982156	-0.0982156
influx of neutrophils	-1	0	0	0
sepsis	1	0	0	0
