# Supplementary material for: Large scale systematic proteomic quantification from non-metastatic to metastatic colorectal cancer
Source: Sci Rep. 2015 Jul 15;5:12120. doi: 10.1038/srep12120 (PMC4648419; doi:10.1038/srep12120)
Supplement: Supplementary Table S5 [file srep12120-s5.xls]

## Sheet: Table S5
Large scale systematic proteomic quantification from non-metastatic to metastatic colorectal cancer Xuefei Yin1*, Yang Zhang1*, Shaowen Guo2, Hong Jin1, Wenhai Wang2 & Pengyuan Yang1 1Department of Chemistry and Institutes of Biomedical Sciences of Shanghai medical School, Fudan University, Shanghai 200032, China, 2 Shuguang Hospital affiliated to Shanghai University of Traditional Chinese Medici…
Table S5 Sample Information
Patient No.	male=M;female=F	year	TNM Stage	Group/Category
10-2363	F	81	I	B
10-3461	M	70	I	B
11-0926	F	60	I	B
11-1897	M	66	I	B
11-5109	F	74	I	B
10-2735	M	61	I	B
12-3924	M	82	I	B
12-4492	F	64	I	B
12-3447	M	63	I	B
11-5310	M	66	II	C
11-3461	F	67	II	C
11-6004	M	60	II	C
10-0866	F	95	II	C
10-0419	F	67	II	C
12-0831	F	42	II	C
12-1589	F	77	II	C
11-2937	F	79	IIIA	E
11-4996	F	58	IIIB	D
11-3071	M	65	IIIB	D
10-3692	F	84	IIIB	D
12-3903	M	76	IIIB	D
10-3415	F	61	IIIB	D
10-1008	F	63	IIIC	A
11-2938	F	61	IIIC	A
11-3011	F	45	IIIC	A
11-3055	F	77	IIIC	A
11-4809	M	67	IIIC	A
11-5866	F	80	IIIC	A
11-5984	F	46	IIIC	A
11-5984	F	46	IIIC	A
